# Supplementary material for: Transcriptomic and phylogenetic analysis of Culex pipiens quinquefasciatus for three detoxification gene families
Source: BMC Genomics. 2012 Nov 10;13:609. doi: 10.1186/1471-2164-13-609 (PMC3505183; doi:10.1186/1471-2164-13-609)
Supplement: Additional file 1 — Summary of the carboxylcholinesterase genes ofCulex pipiens quinquefasciatus. TPM, number of transcripts per million clean tags. When the expression of a gene was not detected, TPM was set to 0.01. [file 1471-2164-13-609-S1.xls]

## Sheet: Sheet1
Gene ID	Class	Gene location in supercontig	Gene (nt)	Protein (aa)	Egg (TPM)	Larva (TPM)	Pupa (TPM)	Adult (TPM)
CpipJ_CPIJ000045.3	B	Supercontig 1: 1028129-1032190 +	4062	571	0.27	0.26	1.14	0.54
CpipJ_CPIJ000046.3	B	Supercontig 1: 1036025-1038003 +	1979	573	0.01	0.01	0.01	0.01
CpipJ_CPIJ000047.3	B	Supercontig 1: 1041428-1043597 +	2170	548	0.01	1.58	0.28	0.27
CpipJ_CPIJ000048.3	B	Supercontig 1: 1044204-1046446 +	2243	577	0.27	1.06	1.99	4.28
CpipJ_CPIJ000049.3	B	Supercontig 1: 1051460-1052585 +	1126	309	0.01	0.01	0.57	0.27
CpipJ_CPIJ000050.3	B	Supercontig 1: 1057874-1058671 +	798	212	1.6	4.49	5.11	1.07
CpipJ_CPIJ000051.3	B	Supercontig 1: 1059680-1062437 +	2758	560	0.01	0.01	1.42	0.27
CpipJ_CPIJ000482.3	K	Supercontig 5: 1083705-1092454 +	8750	952	0.01	0.26	0.28	0.01
CpipJ_CPIJ000662.3	J	Supercontig 6: 237718-260883 -	23166	635	0.01	0.01	0.57	2.68
CpipJ_CPIJ002073.3	F	Supercontig 21: 251978-263933 -	11956	579	0.27	13.47	9.65	5.09
CpipJ_CPIJ002074.3	F	Supercontig 21: 266211-268162 +	1952	567	0.01	0.01	0.01	0.01
CpipJ_CPIJ002785.3	H	Supercontig 46: 31636-39373 -	7738	581	7.71	5.28	9.37	6.69
CpipJ_CPIJ002786.3	H	Supercontig 46: 39753-45680 -	5928	572	1.33	1.58	0.01	0.01
CpipJ_CPIJ002787.3	H	Supercontig 46: 46080-48039 +	1960	570	0.27	53.86	7.67	18.74
CpipJ_CPIJ004066.3	F	Supercontig 60: 221014-233690 -	12677	432	0.01	0.79	0.01	0.27
CpipJ_CPIJ004636.3	H	Supercontig 70: 277059-279079 +	2021	596	0.01	0.01	0.01	0.01
CpipJ_CPIJ004637.3	H	Supercontig 70: 279387-284778 +	5392	579	0.01	0.53	0.28	0.01
CpipJ_CPIJ004752.3	B	Supercontig 87: 771714-776061 +	4348	591	0.01	0.01	118.69	0.01
CpipJ_CPIJ005122.3	G	Supercontig 84: 255834-257727 +	1894	556	0.01	0.01	0.01	5.62
CpipJ_CPIJ005694.3	B	Supercontig 99: 923856-925829 +	1974	573	0.01	0.01	0.01	0.01
CpipJ_CPIJ006034.3	J	Supercontig 106: 31227-47038 +	15812	688	4.52	0.79	0.57	5.89
CpipJ_CPIJ006787.3	D	Supercontig 132: 145560-147080 -	1521	322	0.01	0.01	0.01	0.01
CpipJ_CPIJ006908.3	E	Supercontig 137: 13520-18988 -	5469	632	1073.91	739.57	413.99	310.33
CpipJ_CPIJ007135.3	F	Supercontig 140: 178803-185453 -	6651	711	0.27	0.01	0.01	0.01
CpipJ_CPIJ007140.3	F	Supercontig 140: 728440-730094 +	1655	512	0.01	0.01	0.01	0.01
CpipJ_CPIJ007141.3	F	Supercontig 140: 740247-742771 +	2525	428	0.01	0.01	0.01	0.01
CpipJ_CPIJ007424.3	F	Supercontig 154: 356271-372096 -	15826	369	0.8	0.26	0.01	0.27
CpipJ_CPIJ007495.3	L	Supercontig 141: 767771-780725 +	12955	1052	0.01	0.79	0.57	0.8
CpipJ_CPIJ007638.3	H	Supercontig 148: 385260-387225 +	1966	637	0.01	1.32	3.41	5.36
CpipJ_CPIJ007824.3	B	Supercontig 171: 138135-140129 -	1995	606	0.01	0.01	0.01	0.01
CpipJ_CPIJ007825.3	B	Supercontig 171: 148542-150159 +	1618	502	0.01	0.01	0.28	0.8
CpipJ_CPIJ007826.3	B	Supercontig 171: 150193-156418 +	6226	575	0.01	0.01	0.01	0.01
CpipJ_CPIJ007827.3	B	Supercontig 171: 157006-158708 -	1703	548	0.01	0.01	0.01	0.01
CpipJ_CPIJ007829.3	B	Supercontig 171: 161263-168477 -	7215	560	0.27	0.01	0.28	0.27
CpipJ_CPIJ008533.3	M	Supercontig 201: 504283-511040 +	6758	857	0.53	0.26	0.28	0.01
CpipJ_CPIJ008749.3	B	Supercontig 205: 7018-8993 +	1976	573	0.01	0.01	0.01	0.01
CpipJ_CPIJ009768.3	M	Supercontig 244: 174942-181469 +	6528	721	0.53	0.01	0.01	0.01
CpipJ_CPIJ010245.3	L	Supercontig 261: 276123-296506 -	20384	667	0.53	0.79	15.33	4.55
CpipJ_CPIJ011169.3	G	Supercontig 298: 408071-411094 -	3024	429	0.01	0.01	0.01	0.01
CpipJ_CPIJ012197.3	L	Supercontig 357: 6424-19490 +	13067	927	1.06	0.01	0.01	0.27
CpipJ_CPIJ013026.3	F	Supercontig 426: 201974-203798 -	1825	571	0.01	0.01	0.01	0.01
CpipJ_CPIJ013027.3	F	Supercontig 426: 203930-205809 -	1880	568	0.53	0.01	0.01	0.01
CpipJ_CPIJ013028.3	F	Supercontig 426: 207728-209659 +	1932	585	0.01	0.01	0.01	0.01
CpipJ_CPIJ013029.3	F	Supercontig 426: 211593-213480 -	1888	569	0.01	0.01	0.01	0.01
CpipJ_CPIJ013175.3	F	Supercontig 465: 294763-299696 +	4934	572	0.01	0.01	13.63	0.01
CpipJ_CPIJ013679.3	B	Supercontig 471: 197224-202139 +	4916	638	0.01	0.01	0.57	0.01
CpipJ_CPIJ013917.3	B	Supercontig 512: 30065-32638 -	2574	540	36.71	335.33	797.88	152.62
CpipJ_CPIJ013918.3	B	Supercontig 512: 34360-36454 +	2095	545	0.27	12.15	2.27	1.34
CpipJ_CPIJ014154.3	F	Supercontig 537: 320706-322518 +	1813	566	0.01	0.01	0.01	0.01
CpipJ_CPIJ015077.3	I	Supercontig 628: 14406-19247 -	4842	535	0.01	0.26	1.14	0.27
CpipJ_CPIJ015342.3	B	Supercontig 625: 208855-210795 -	1941	606	0.27	0.53	1.99	2.41
CpipJ_CPIJ016025.3	B	Supercontig 729: 70248-72144 -	1897	574	0.01	0.01	0.01	0.01
CpipJ_CPIJ016026.3	B	Supercontig 729: 75449-77353 -	1905	575	0.27	0.01	0.01	0.01
CpipJ_CPIJ016336.3	B	Supercontig 777: 170027-172021 -	1995	604	0.01	0.01	0.01	0.01
CpipJ_CPIJ016337.3	B	Supercontig 777: 181403-183486 +	2084	612	0.01	0.01	0.01	0.01
CpipJ_CPIJ016338.3	B	Supercontig 777: 189372-190315 +	944	294	0.01	0.01	0.01	0.01
CpipJ_CPIJ016339.3	B	Supercontig 777: 190915-192813 -	1899	550	0.01	0.01	0.01	0.01
CpipJ_CPIJ016340.3	B	Supercontig 777: 192929-194879 +	1951	420	0.01	0.01	0.01	0.01
CpipJ_CPIJ016341.3	B	Supercontig 777: 195283-209124 -	13842	554	0.01	0.26	0.01	0.01
CpipJ_CPIJ016681.3	G	Supercontig 792: 4064-6287 -	2224	586	0.01	0.01	0.01	0.54
CpipJ_CPIJ016682.3	G	Supercontig 792: 8396-10305 -	1910	129	0.01	2	0.01	0.01
CpipJ_CPIJ016683.3	G	Supercontig 792: 12262-14684 -	2423	500	0.01	0.01	0.01	0.01
CpipJ_CPIJ016685.3	G	Supercontig 792: 44732-46593 -	1862	572	0.01	0.01	0.01	0.01
CpipJ_CPIJ016686.3	G	Supercontig 792: 47130-48969 +	1840	575	0.01	0.01	0.01	0.01
CpipJ_CPIJ017763.3	G	Supercontig 1030: 128975-131755 -	2781	493	0.01	4.22	1.7	4.55
CpipJ_CPIJ018231.3	B	Supercontig 1118: 44657-55734 -	11078	555	0.01	5.81	0.01	0.01
CpipJ_CPIJ018232.3	B	Supercontig 1118: 55976-57754 -	1779	561	0.01	32.74	0.01	0.01
CpipJ_CPIJ018233.3	B	Supercontig 1118: 57942-59708 -	1767	564	1.33	352.23	0.28	0.27
CpipJ_CPIJ018753.3	F	Supercontig 1374: 75811-86639 +	10829	240	0.01	0.01	0.01	0.01
CpipJ_CPIJ019485.3	G	Supercontig 1607: 49522-51390 -	1869	566	0.53	1.06	1.14	4.02
CpipJ_CPIJ020045.3	F	Supercontig 2212: 12724-15141 -	2418	528	0.01	0.01	0.01	0.01

## Sheet: Sheet2
CpipJ_CPIJ000045.3	Supercontig 1: 1028129-1032190 +
CpipJ_CPIJ000046.3	Supercontig 1: 1036025-1038003 +
CpipJ_CPIJ000047.3	Supercontig 1: 1041428-1043597 +
CpipJ_CPIJ000048.3	Supercontig 1: 1044204-1046446 +
CpipJ_CPIJ000049.3	Supercontig 1: 1051460-1052585 +
CpipJ_CPIJ000050.3	Supercontig 1: 1057874-1058671 +
CpipJ_CPIJ000051.3	Supercontig 1: 1059680-1062437 +
CpipJ_CPIJ000482.3	Supercontig 5: 1083705-1092454 +
CpipJ_CPIJ000662.3	Supercontig 6: 237718-260883 -
CpipJ_CPIJ002073.3	Supercontig 21: 251978-263933 -
CpipJ_CPIJ002074.3	Supercontig 21: 266211-268162 +
CpipJ_CPIJ002075.3	Supercontig 21: 269169-271135 +
CpipJ_CPIJ002785.3	Supercontig 46: 31636-39373 -
CpipJ_CPIJ002786.3	Supercontig 46: 39753-45680 -
CpipJ_CPIJ002787.3	Supercontig 46: 46080-48039 +
CpipJ_CPIJ004066.3	Supercontig 60: 221014-233690 -
CpipJ_CPIJ004636.3	Supercontig 70: 277059-279079 +
CpipJ_CPIJ004637.3	Supercontig 70: 279387-284778 +
CpipJ_CPIJ004752.3	Supercontig 87: 771714-776061 +
CpipJ_CPIJ005122.3	Supercontig 84: 255834-257727 +
CpipJ_CPIJ005694.3	Supercontig 99: 923856-925829 +
CpipJ_CPIJ006034.3	Supercontig 106: 31227-47038 +
CpipJ_CPIJ006787.3	Supercontig 132: 145560-147080 -
CpipJ_CPIJ006908.3	Supercontig 137: 13520-18988 -
CpipJ_CPIJ007135.3	Supercontig 140: 178803-185453 -
CpipJ_CPIJ007140.3	Supercontig 140: 728440-730094 +
CpipJ_CPIJ007141.3	Supercontig 140: 740247-742771 +
CpipJ_CPIJ007424.3	Supercontig 154: 356271-372096 -
CpipJ_CPIJ007493.3	Supercontig 141: 651080-686796 -
CpipJ_CPIJ007494.3	Supercontig 141: 717355-730949 -
CpipJ_CPIJ007495.3	Supercontig 141: 767771-780725 +
CpipJ_CPIJ007638.3	Supercontig 148: 385260-387225 +
CpipJ_CPIJ007824.3	Supercontig 171: 138135-140129 -
CpipJ_CPIJ007825.3	Supercontig 171: 148542-150159 +
CpipJ_CPIJ007826.3	Supercontig 171: 150193-156418 +
CpipJ_CPIJ007827.3	Supercontig 171: 157006-158708 -
CpipJ_CPIJ007828.3	Supercontig 171: 159020-160855 +
CpipJ_CPIJ007829.3	Supercontig 171: 161263-168477 -
CpipJ_CPIJ008422.3	Supercontig 193: 376245-376599 -
CpipJ_CPIJ008533.3	Supercontig 201: 504283-511040 +
CpipJ_CPIJ008749.3	Supercontig 205: 7018-8993 +
CpipJ_CPIJ009768.3	Supercontig 244: 174942-181469 +
CpipJ_CPIJ010245.3	Supercontig 261: 276123-296506 -
CpipJ_CPIJ011169.3	Supercontig 298: 408071-411094 -
CpipJ_CPIJ011170.3	Supercontig 298: 415352-417055 -
CpipJ_CPIJ011308.3	Supercontig 321: 397358-421378 -
CpipJ_CPIJ011309.3	Supercontig 321: 441169-466388 -
CpipJ_CPIJ012197.3	Supercontig 357: 6424-19490 +
CpipJ_CPIJ013026.3	Supercontig 426: 201974-203798 -
CpipJ_CPIJ013027.3	Supercontig 426: 203930-205809 -
CpipJ_CPIJ013028.3	Supercontig 426: 207728-209659 +
CpipJ_CPIJ013029.3	Supercontig 426: 211593-213480 -
CpipJ_CPIJ013175.3	Supercontig 465: 294763-299696 +
CpipJ_CPIJ013679.3	Supercontig 471: 197224-202139 +
CpipJ_CPIJ013917.3	Supercontig 512: 30065-32638 -
CpipJ_CPIJ013918.3	Supercontig 512: 34360-36454 +
CpipJ_CPIJ014154.3	Supercontig 537: 320706-322518 +
CpipJ_CPIJ015077.3	Supercontig 628: 14406-19247 -
CpipJ_CPIJ015342.3	Supercontig 625: 208855-210795 -
CpipJ_CPIJ015981.3	Supercontig 705: 169148-172275 +
CpipJ_CPIJ016025.3	Supercontig 729: 70248-72144 -
CpipJ_CPIJ016026.3	Supercontig 729: 75449-77353 -
CpipJ_CPIJ016336.3	Supercontig 777: 170027-172021 -
CpipJ_CPIJ016337.3	Supercontig 777: 181403-183486 +
CpipJ_CPIJ016338.3	Supercontig 777: 189372-190315 +
CpipJ_CPIJ016339.3	Supercontig 777: 190915-192813 -
CpipJ_CPIJ016340.3	Supercontig 777: 192929-194879 +
CpipJ_CPIJ016341.3	Supercontig 777: 195283-209124 -
CpipJ_CPIJ016681.3	Supercontig 792: 4064-6287 -
CpipJ_CPIJ016682.3	Supercontig 792: 8396-10305 -
CpipJ_CPIJ016683.3	Supercontig 792: 12262-14684 -
CpipJ_CPIJ016685.3	Supercontig 792: 44732-46593 -
CpipJ_CPIJ016686.3	Supercontig 792: 47130-48969 +
CpipJ_CPIJ017763.3	Supercontig 1030: 128975-131755 -
CpipJ_CPIJ018231.3	Supercontig 1118: 44657-55734 -
CpipJ_CPIJ018232.3	Supercontig 1118: 55976-57754 -
CpipJ_CPIJ018233.3	Supercontig 1118: 57942-59708 -
CpipJ_CPIJ018752.3	Supercontig 1374: 29398-29979 +
CpipJ_CPIJ018753.3	Supercontig 1374: 75811-86639 +
CpipJ_CPIJ019485.3	Supercontig 1607: 49522-51390 -
CpipJ_CPIJ020045.3	Supercontig 2212: 12724-15141 -

## Sheet: Sheet3
CpipJ_CPIJ000045
CpipJ_CPIJ000046
CpipJ_CPIJ000047
CpipJ_CPIJ000048
CpipJ_CPIJ000049
CpipJ_CPIJ000050
CpipJ_CPIJ000051
CpipJ_CPIJ000482
CpipJ_CPIJ000662
CpipJ_CPIJ002073
CpipJ_CPIJ002074
CpipJ_CPIJ002075
CpipJ_CPIJ002785
CpipJ_CPIJ002786
CpipJ_CPIJ002787
CpipJ_CPIJ004066
CpipJ_CPIJ004636
CpipJ_CPIJ004637
CpipJ_CPIJ004752
CpipJ_CPIJ005122
CpipJ_CPIJ005694
CpipJ_CPIJ006034
CpipJ_CPIJ006787
CpipJ_CPIJ006908
CpipJ_CPIJ007135
CpipJ_CPIJ007140
CpipJ_CPIJ007141
CpipJ_CPIJ007424
CpipJ_CPIJ007493
CpipJ_CPIJ007494
CpipJ_CPIJ007495
CpipJ_CPIJ007638
CpipJ_CPIJ007824
CpipJ_CPIJ007825
CpipJ_CPIJ007826
CpipJ_CPIJ007827
CpipJ_CPIJ007828
CpipJ_CPIJ007829
CpipJ_CPIJ008422
CpipJ_CPIJ008533
CpipJ_CPIJ008749
CpipJ_CPIJ009768
CpipJ_CPIJ010245
CpipJ_CPIJ011169
CpipJ_CPIJ011170
CpipJ_CPIJ011308
CpipJ_CPIJ011309
CpipJ_CPIJ012197
CpipJ_CPIJ013026
CpipJ_CPIJ013027
CpipJ_CPIJ013028
CpipJ_CPIJ013029
CpipJ_CPIJ013175
CpipJ_CPIJ013679
CpipJ_CPIJ013917
CpipJ_CPIJ013918
CpipJ_CPIJ014154
CpipJ_CPIJ015077
CpipJ_CPIJ015342
CpipJ_CPIJ015981
CpipJ_CPIJ016025
CpipJ_CPIJ016026
CpipJ_CPIJ016336
CpipJ_CPIJ016337
CpipJ_CPIJ016338
CpipJ_CPIJ016339
CpipJ_CPIJ016340
CpipJ_CPIJ016341
CpipJ_CPIJ016681
CpipJ_CPIJ016682
CpipJ_CPIJ016683
CpipJ_CPIJ016685
CpipJ_CPIJ016686
CpipJ_CPIJ017763
CpipJ_CPIJ018231
CpipJ_CPIJ018232
CpipJ_CPIJ018233
CpipJ_CPIJ018752
CpipJ_CPIJ018752
CpipJ_CPIJ019485
CpipJ_CPIJ020045
