# Supplementary material for: Transcriptomic and phylogenetic analysis of Culex pipiens quinquefasciatus for three detoxification gene families
Source: BMC Genomics. 2012 Nov 10;13:609. doi: 10.1186/1471-2164-13-609 (PMC3505183; doi:10.1186/1471-2164-13-609)
Supplement: Additional file 2 — Summary of the cytochrome P450 monooxygenase genes ofCulex pipiens quinquefasciatus. TPM, see Additional file 1. [file 1471-2164-13-609-S2.xls]

## Sheet: Sheet1
Gene ID	Annotation	Class	Gene location in supercontig	Gene (nt)	Protein (aa)	Egg (TPM)	Larva (TPM)	Pupa (TPM)	Adult (TPM)			in DGE library
CpipJ_CPIJ000067	CYP49A1	mitochondrial	Supercontig 1: 1280789-1293907 +	13119	541	0.53	0.01	0.01	0.54			yes
CpipJ_CPIJ000293	CYP4J18	CYP4	Supercontig 2: 1564292-1566365 -	2074	509	0.27	7.66	70.42	7.77			yes
CpipJ_CPIJ000294	CYP4J13	CYP4	Supercontig 2: 1566591-1568277 -	1687	503	0.27	0.01	0.01	0.54			yes
CpipJ_CPIJ000298	CYP6AH2	CYP6	Supercontig 2: 1605942-1607799 +	1858	501	27.93	31.68	5.39	6.43			yes
CpipJ_CPIJ000299	CYP6AH3	CYP6	Supercontig 2: 1607950-1613889 +	5940	503	0.8	2.38	0.57	0.01			yes
CpipJ_CPIJ000655	CYP9AE1	CYP9	Supercontig 7: 2093429-2095392 -	1964	516	8.51	9.51	2.56	5.09			yes
CpipJ_CPIJ000924	CYP325X5P	CYP4	Supercontig 9: 1861962-1863010 +	1049	263	0.01	0.01	0.01	0.01			no
CpipJ_CPIJ000925	CYP325X6	CYP4	Supercontig 9: 1870538-1875359 +	4822	454	0.01	0.01	0.01	0.01			yes
CpipJ_CPIJ000927	CYP325X7	CYP4	Supercontig 9: 1879749-1888403 +	8655	394	0.27	6.34	2.84	0.01			yes
CpipJ_CPIJ000929	CYP325X9	CYP4	Supercontig 9: 1901645-1910672 +	9028	510	0.27	8.19	0.01	1.34			yes
CpipJ_CPIJ000989	CYP307B1	CYP2	Supercontig 11: 1500293-1502106 -	1814	515	1.86	0.53	1.14	0.01			yes
CpipJ_CPIJ001038	CYP18A1	CYP2	Supercontig 12: 1152867-1158885 +	6019	533	0.8	0.26	1.14	0.01			yes
CpipJ_CPIJ001039	CYP306A1	CYP2	Supercontig 12: 1160656-1171537 -	10882	491	4	0.01	0.01	1			yes
CpipJ_CPIJ001380	CYP314A1	mitochondrial	Supercontig 20: 428204-435950 +	7747	523	5.59	1.85	7.1	0.01			yes
CpipJ_CPIJ001754	CYP4J6	CYP4	Supercontig 25: 1313119-1314607 -	1489	466	0.01	0.01	0.28	0.01			yes
CpipJ_CPIJ001755	CYP4J19	CYP4	Supercontig 25: 1314680-1316124 -	1445	459	0.01	0.26	0.01	0.01			yes
CpipJ_CPIJ001757	CYP4H39	CYP4	Supercontig 25: 1404838-1406488 -	1651	508	3.46	15.31	1.99	1.61			yes
CpipJ_CPIJ001758	CYP4H38	CYP4	Supercontig 25: 1407084-1408719 +	1636	507	0.01	12.41	0.28	0.01			yes
CpipJ_CPIJ001759	CYP4H40	CYP4	Supercontig 25: 1409272-1411484 +	2213	402	0.01	0.53	0.57	0.01			yes
CpipJ_CPIJ001810	CYP4C38 v1	CYP4	Supercontig 22: 1476874-1484847 -	7974	361	0.01	0.79	0.28	0.27			yes
CpipJ_CPIJ001886	CYP4H31	CYP4	Supercontig 26: 516080-517781 +	1702	505	0.8	46.73	0.01	0.01			yes
CpipJ_CPIJ002535	CYP6AG9	CYP6	Supercontig 35: 837746-839434 -	1689	500	1.06	0.53	4.54	0.01			yes
CpipJ_CPIJ002536	CYP6AG10	CYP6	Supercontig 35: 840078-841709 +	1632	499	7.18	10.83	22.43	7.5			yes
CpipJ_CPIJ002537	CYP6AG11	CYP6	Supercontig 35: 860085-861701 +	1617	499	0.27	48.58	0.57	0.27			yes
CpipJ_CPIJ002538	CYP6AG12	CYP6	Supercontig 35: 863806-865593 +	1788	499	0.01	8.71	5.68	18.48			yes
CpipJ_CPIJ003082	CYP9J42	CYP9	Supercontig 39: 61894-63562 +	1669	534	0.01	0.79	0.28	0.54			yes
CpipJ_CPIJ003361	CYP6BY2	CYP6	Supercontig 44: 57934-59469 +	1536	492	0.8	0.01	0.01	0.01			yes
CpipJ_CPIJ003375	CYP6BY3	CYP6	Supercontig 44: 809017-810539 -	1523	489	5.59	13.73	1.14	0.54			yes
CpipJ_CPIJ003376	CYP6BY4	CYP6	Supercontig 44: 811186-812706 -	1521	487	0.01	2.64	0.01	0.01			yes
CpipJ_CPIJ003377	CYP6BY5	CYP6	Supercontig 44: 813558-815080 -	1523	489	0.01	0.01	0.01	0.54			no
CpipJ_CPIJ003378	CYP6BY6	CYP6	Supercontig 44: 817965-819487 +	1523	494	0.01	0.01	0.01	0.01			yes
CpipJ_CPIJ003389	CYP6BY7	CYP6	Supercontig 44: 962952-964476 -	1525	489	0.27	3.43	0.01	0.01			yes
CpipJ_CPIJ004410	CYP6Z11	CYP6	Supercontig 66: 737630-741800 -	4171	492	0.01	0.01	0.85	0.01			yes
CpipJ_CPIJ004411	CYP6Z12	CYP6	Supercontig 66: 742177-743774 -	1598	493	0.27	1.32	2.84	0.27			yes
CpipJ_CPIJ005332	CYP9J43	CYP9	Supercontig 86: 261407-263072 -	1666	532	0.01	1.58	0.01	9.37			no
CpipJ_CPIJ005683	CYP325Y10	CYP4	Supercontig 99: 702430-704595 -	2166	475	0.01	0.01	0.01	0.01			no
CpipJ_CPIJ005684	CYP325BB1	CYP4	Supercontig 99: 705133-706900 +	1768	507	0.01	0.01	0.01	0.01			yes
CpipJ_CPIJ005685	CYP325BB2	CYP4	Supercontig 99: 708411-710170 -	1760	506	0.01	0.01	0.28	0.01			no
CpipJ_CPIJ005899	CYP6N26P	CYP6	Supercontig 111: 763074-765954 +	2881	551	0.01	0.01	0.01	0.01			no
CpipJ_CPIJ005900	CYP6N23	CYP6	Supercontig 111: 767114-768677 -	1564	492	0.01	0.01	0.01	0.01			yes
CpipJ_CPIJ005952	CYP6BB4	CYP6	Supercontig 104: 237688-239261 +	1574	506	0.01	0.01	0.57	16.6			yes
CpipJ_CPIJ005953	CYP6BB3	CYP6	Supercontig 104: 239672-241247 +	1576	505	0.8	15.05	2.56	5.36			yes
CpipJ_CPIJ005954	CYP6CC2	CYP6	Supercontig 104: 241499-242974 +	1476	491	0.8	5.81	0.57	1.61			yes
CpipJ_CPIJ005955	CYP6P14	CYP6	Supercontig 104: 243315-244912 +	1598	513	0.01	0.26	0.57	0.8			yes
CpipJ_CPIJ005956	CYP6BZ2	CYP6	Supercontig 104: 245250-246820 +	1571	504	7.45	10.03	13.06	33.47			yes
CpipJ_CPIJ005957	CYP6AA9	CYP6	Supercontig 104: 247706-249438 +	1733	501	0.53	0.01	0.01	1.87			yes
CpipJ_CPIJ005958	CYP6AA8	CYP6	Supercontig 104: 250318-251867 +	1550	491	0.27	2.11	0.01	0.01			yes
CpipJ_CPIJ005959	CYP6AA7	CYP6	Supercontig 104: 252489-254077 +	1589	509	0.01	0.79	0.28	0.54			yes
CpipJ_CPIJ006322	CYP307A1	CYP2	Supercontig 120: 688623-690166 +	1544	445	4.26	2.64	6.81	0			yes
CpipJ_CPIJ006721	CYP4H37 v1	CYP4	Supercontig 156: 130114-131643 -	1530	491	0.53	13.2	0.01	0.01			yes
CpipJ_CPIJ006950	CYP325BG1	CYP4	Supercontig 153: 151221-162181 +	10961	491	0.01	0.01	0.01	3.21			yes
CpipJ_CPIJ006951	CYP325BG2P	CYP4	Supercontig 153: 162788-164350 +	1563	424	0.01	0.01	0.01	0.27			yes
CpipJ_CPIJ006952	CYP325BG3	CYP4	Supercontig 153: 167186-168399 +	1214	363	0.01	0.01	0.01	0.01			no
CpipJ_CPIJ007084	CYP325Z2 v2	CYP4	Supercontig 155: 15029-17206 -	2178	258	0.01	0.01	0.01	0.01			no
CpipJ_CPIJ007085	CYP325Z2 v1	CYP4	Supercontig 155: 17385-19012 -	1628	502	0.01	0.01	0.01	0.01			no
CpipJ_CPIJ007086	CYP325AB1	CYP4	Supercontig 155: 25650-27352 -	1703	507	0.01	0.01	0.01	0.01			yes
CpipJ_CPIJ007089	CYP325Y4	CYP4	Supercontig 155: 154110-156159 -	2050	526	0.01	4.22	0.01	0.01			yes
CpipJ_CPIJ007090	CYP325Y6 v1	CYP4	Supercontig 155: 161677-163345 -	1669	499	0.01	0.01	0.01	0.01			yes
CpipJ_CPIJ007091	CYP325Y6 v2	CYP4	Supercontig 155: 163898-165648 +	1751	500	0.01	1.58	0.01	0.01			yes
CpipJ_CPIJ007092	CYP325Y7	CYP4	Supercontig 155: 170032-171754 -	1723	498	0.01	0.01	0.01	0.01			yes
CpipJ_CPIJ007093	CYP325Y8	CYP4	Supercontig 155: 175755-177489 -	1735	500	0.01	0.26	0.28	0.8			yes
CpipJ_CPIJ007095	CYP325Y9	CYP4	Supercontig 155: 184019-185692 +	1674	500	0.01	0.01	0.28	0.01			yes
CpipJ_CPIJ007188	CYP4H30	CYP4	Supercontig 163: 169564-177889 +	8326	503	0.01	1.32	0.01	0.01			yes
CpipJ_CPIJ008566	CYP6Z15	CYP6	Supercontig 196: 231601-233131 +	1531	488	10.11	2.38	0.28	1.61			yes
CpipJ_CPIJ008936	CYP4H41	CYP4	Supercontig 230: 590510-592097 -	1588	511	1.6	2.38	2.27	1.61			yes
CpipJ_CPIJ008937	CYP4H36	CYP4	Supercontig 230: 592531-594173 +	1643	511	4.79	2.64	5.96	2.14			yes
CpipJ_CPIJ008972	CYP6F5P	CYP6	Supercontig 209: 366807-368341 +	1535	448	0.01	0.01	3.12	4.55			yes
CpipJ_CPIJ008980	CYP301A1	mitochondrial	Supercontig 212: 3634-12788 -	9155	574	15.96	15.05	9.09	4.55			no
CpipJ_CPIJ009085	CYP6AG13	CYP6	Supercontig 228: 584415-586038 +	1624	499	0.01	0.01	0.01	0.01			yes
CpipJ_CPIJ009170	CYP303A1	CYP2	Supercontig 215: 229550-245973 +	16424	506	61.18	26.4	285.93	411.55			yes
CpipJ_CPIJ009415	CYP4G36	CYP4	Supercontig 234: 300701-312016 +	11316	566	12.5	82.38	63.32	168.96			no
CpipJ_CPIJ009468	CYP4K3	CYP4	Supercontig 247: 428421-434194 -	5774	504	0.01	0.01	0.01	0.01			yes
CpipJ_CPIJ009469	CYP4AR4	CYP4	Supercontig 247: 441480-444418 -	2939	299	0.8	0.01	4.26	1.07			yes
CpipJ_CPIJ009471	CYP4AR4	CYP4	Supercontig 247: 452299-453978 -	1680	211	0.01	0.01	0.01	2			yes
CpipJ_CPIJ009473	CYP4D41	CYP4	Supercontig 247: 463039-464940 +	1902	510	0.01	0.01	0.01	0.01			yes
CpipJ_CPIJ009474	CYP4D40	CYP4	Supercontig 247: 465142-467020 +	1879	507	0.01	0.26	0.01	0.01			yes
CpipJ_CPIJ009475	CYP4D43	CYP4	Supercontig 247: 472229-479499 +	7271	507	0.8	1.58	1.99	9.64			yes
CpipJ_CPIJ009476	CYP4D44	CYP4	Supercontig 247: 482630-490486 -	7857	471	0.01	0.53	0.28	11.78			yes
CpipJ_CPIJ009477	CYP4D19	CYP4	Supercontig 247: 509351-511012 -	1662	460	0.01	0.01	1.42	0.01			no
CpipJ_CPIJ009478	CYP4D42 v1	CYP4	Supercontig 247: 523461-531467 +	8007	501	0.27	0.01	0.01	0.01			no
CpipJ_CPIJ009569	CYP326BK1	CYP4	Supercontig 240: 177348-178989 -	1642	491	0.01	0.01	0.01	0.01			yes
CpipJ_CPIJ009570	CYP325BL1	CYP4	Supercontig 240: 180532-182262 -	1731	499	0.01	0.01	0.01	0.01			yes
CpipJ_CPIJ009587	CYP325K3 v2	CYP4	Supercontig 240: 574535-585922 -	11388	418	0.01	0.01	7.38	0.27			yes
CpipJ_CPIJ010075	CYP4H35	CYP4	Supercontig 257: 103306-104905 -	1600	511	0.01	2.11	0.01	0.01			yes
CpipJ_CPIJ010175	CYP9J48	CYP9	Supercontig 264: 375027-376631 -	1605	534	0.27	2.9	0.01	0.01			no
CpipJ_CPIJ010203	CYP9AM1	CYP9	Supercontig 289: 429163-430794 -	1632	520	0.01	0.01	0.01	5.36			no
CpipJ_CPIJ010225	CYP12F14	mitochondrial	Supercontig 279: 512575-514611 +	2037	525	0.01	0.01	0.01	0.01			no
CpipJ_CPIJ010226	CYP12F12 v2	mitochondrial	Supercontig 279: 515622-517171 -	1550	394	0.01	0.01	0.01	0.01			yes
CpipJ_CPIJ010227	CYP12F13	mitochondrial	Supercontig 279: 518857-520902 +	2046	525	0.01	0.01	0.01	0.01			yes
CpipJ_CPIJ010228	CYP12F12 v1	mitochondrial	Supercontig 279: 522190-523914 -	1725	521	0.01	0.26	0.01	0.01			yes
CpipJ_CPIJ010229	CYP12F11	mitochondrial	Supercontig 279: 525245-526977 -	1733	522	0.27	1.58	3.98	6.43			yes
CpipJ_CPIJ010230	CYP12F10	mitochondrial	Supercontig 279: 527271-528901 -	1631	426	0.01	0.53	0.57	0.01			no
CpipJ_CPIJ010231	CYP12F9	mitochondrial	Supercontig 279: 529179-531135 -	1957	520	0.53	12.41	3.98	0.8			no
CpipJ_CPIJ010272	CYP325BK2	CYP4	Supercontig 271: 238038-239739 -	1702	493	0.01	0.01	0.01	0.01			yes
CpipJ_CPIJ010480	CYP4J20	CYP4	Supercontig 277: 494713-496416 +	1704	511	0.01	0.01	0.01	0.01			yes
CpipJ_CPIJ010536	CYP9J44	CYP9	Supercontig 278: 332651-334437 +	1787	544	0.53	2.9	10.22	4.82			yes
CpipJ_CPIJ010537	CYP9J45	CYP9	Supercontig 278: 340166-341843 +	1678	540	0.8	7.66	2.84	2.68			yes
CpipJ_CPIJ010538	CYP9J46	CYP9	Supercontig 278: 342101-345159 +	3059	530	0.01	0.79	0.57	0.8			yes
CpipJ_CPIJ010539	CYP9J36	CYP9	Supercontig 278: 347782-349463 +	1682	540	0.53	13.99	6.53	3.21			yes
CpipJ_CPIJ010540	CYP9J35	CYP9	Supercontig 278: 350362-351932 +	1571	501	0.53	0.01	0.85	3.21			yes
CpipJ_CPIJ010541	CYP9J37	CYP9	Supercontig 278: 352965-354647 +	1683	541	0.01	2.11	3.41	4.02			yes
CpipJ_CPIJ010542	CYP9J38	CYP9	Supercontig 278: 354935-356803 +	1869	531	0.01	0.01	0.01	0.27			yes
CpipJ_CPIJ010543	CYP9J40	CYP9	Supercontig 278: 360454-362123 +	1670	534	0.01	115.12	24.14	60.78			yes
CpipJ_CPIJ010544	CYP9J33	CYP9	Supercontig 278: 364538-366204 +	1667	534	0.01	52.81	0.01	7.23			yes
CpipJ_CPIJ010545	CYP9J41	CYP9	Supercontig 278: 367664-369313 -	1650	529	1.6	29.04	0.01	0.54			yes
CpipJ_CPIJ010546	CYP9J34	CYP9	Supercontig 278: 370821-372488 -	1668	534	0.01	71.03	0.28	0.01			yes
CpipJ_CPIJ010547	CYP9J47	CYP9	Supercontig 278: 376960-378642 +	1683	540	0.01	20.33	2.27	24.9			yes
CpipJ_CPIJ010548	CYP9J39	CYP9	Supercontig 278: 380301-380773 +	473	138	0.01	8	9	0.01			yes
CpipJ_CPIJ010810	CYP325BC2	CYP4	Supercontig 281: 301239-302820 +	1582	508	0.01	0.01	0.28	0.01			yes
CpipJ_CPIJ010826	CYP302A1	mitochondrial	Supercontig 309: 82402-92803 +	10402	482	1.06	0.26	0.01	0.01			yes
CpipJ_CPIJ010858	CYP6F1	CYP6	Supercontig 332: 289596-291122 +	1527	508	0.01	47	0.01	0.01			yes
CpipJ_CPIJ011127	CYP4H34	CYP4	Supercontig 313: 58297-59811 -	1515	504	0.01	1.85	0.01	0.01			yes
CpipJ_CPIJ011129	CYP6N25	CYP6	Supercontig 313: 99302-100846 +	1545	495	0.01	2.11	0.57	0.01			yes
CpipJ_CPIJ011636	CYP325V5 v1	CYP4	Supercontig 339: 163234-173434 +	10201	489	2.39	0.26	1.14	0.54			yes
CpipJ_CPIJ011835	CYP325BM1	CYP4	Supercontig 360: 186613-192021 +	5409	512	0.01	3.43	1.42	0.01			yes
CpipJ_CPIJ011836	CYP325BN1	CYP4	Supercontig 360: 192352-196082 -	3731	511	0.01	1.06	0.01	0.27			yes
CpipJ_CPIJ011837	CYP325V2	CYP4	Supercontig 360: 208522-210850 +	2329	408	0.01	0.01	0.01	2.68			no
CpipJ_CPIJ011838	CYP325V3	CYP4	Supercontig 360: 212565-215293 +	2729	422	0.27	0.01	0.01	0.27			yes
CpipJ_CPIJ011839	CYP325V4	CYP325	Supercontig 360: 224696-225104 +	409	112	0.01	0.01	0.01	0.01			yes
CpipJ_CPIJ011841	CYP325E3	CYP4	Supercontig 360: 241463-258244 +	16782	511	14.36	8.71	40.6	1.07			yes
CpipJ_CPIJ011843	CYP325BH1	CYP4	Supercontig 360: 273686-275330 +	1645	441	0.01	0.01	0.01	0.01			yes
CpipJ_CPIJ012470	CYP9AL1	CYP9	Supercontig 392: 402930-405046 +	2117	533	0.01	24.03	0.01	5.62			yes
CpipJ_CPIJ012640	CYP6CP1	CYP6	Supercontig 484: 62412-65444 -	3033	668	0.27	0.01	0.01	1.07			yes
CpipJ_CPIJ014218	CYP9M10	CYP9	Supercontig 510: 164076-165746 -	1671	537	0.01	2.9	0.28	0.01			yes
CpipJ_CPIJ014219	CYP9M11P	CYP9	Supercontig 510: 166391-170209 +	3819	536	0.01	1.06	0.01	0.01			yes
CpipJ_CPIJ014220	CYP9M12	CYP9	Supercontig 510: 170566-172216 +	1651	530	0.01	0.53	0.01	0.01			yes
CpipJ_CPIJ014221	CYP9M13P	CYP9	Supercontig 510: 172461-174113 +	1653	479	0.01	0.01	0.01	0.01			no
CpipJ_CPIJ014336	CYP9M14 v1	CYP9	Supercontig 558: 240587-245068 +	4482	284	0.01	0.01	0.01	0.01			no
CpipJ_CPIJ014579	CYP4AR3	CYP4	Supercontig 580: 6504-8012 +	1509	502	0.53	2.9	0.01	0.01			yes
CpipJ_CPIJ014730	CYP325AA2	CYP4	Supercontig 581: 234643-237019 -	2377	511	0.01	1.06	0.01	0.01			yes
CpipJ_CPIJ014940	CYP305A8	CYP2	Supercontig 584: 223675-225263 +	1589	483	0.01	0.01	0.01	0.01			no
CpipJ_CPIJ014941	CYP305A9	CYP2	Supercontig 584: 226830-228240 -	1411	448	0.01	0.01	0.01	0.01			yes
CpipJ_CPIJ014942	CYP305A10	CYP2	Supercontig 584: 235675-237210 -	1536	470	0.01	1	0.01	0.01			no
CpipJ_CPIJ014944	CYP15B1	CYP2	Supercontig 584: 242544-252228 -	9685	477	0.53	0.26	0.28	1.07			no
CpipJ_CPIJ015223	CYP6F4	CYP6	Supercontig 661: 24185-25711 -	1527	508	0.01	6.6	0.01	0.01			no
CpipJ_CPIJ015318	CYP325V5 v2	CYP4	Supercontig 616: 256393-257444 -	1052	252	0.01	0.01	0.01	0.01			yes
CpipJ_CPIJ015428	CYP6Z10	CYP6	Supercontig 627: 78403-80021 -	1619	496	0.01	0.26	0.01	0.01			yes
CpipJ_CPIJ015681	CYP4H37 v2	CYP4	Supercontig 728: 161325-162890 +	1566	504	0.01	0.01	0.01	0.01			no
CpipJ_CPIJ015953	CYP325BF1 v2	CYP4	Supercontig 730: 45183-48412 -	3230	411	0.01	0.01	0.01	0.01			yes
CpipJ_CPIJ015954	CYP325N3 v1	CYP4	Supercontig 730: 54216-58516 -	4301	511	0.01	0.01	0.01	0.01			no
CpipJ_CPIJ015957	CYP325G4	CYP4	Supercontig 730: 91291-92980 +	1690	500	0.01	0.01	0.01	51.68			no
CpipJ_CPIJ015958	CYP325BC1	CYP4	Supercontig 730: 95297-97020 +	1724	497	0.01	0.26	0.01	2.41			no
CpipJ_CPIJ015959	CYP325BJ1	CYP4	Supercontig 730: 99365-102376 +	3012	442	0.01	0.01	0.01	0.01			yes
CpipJ_CPIJ015960	CYP325BD1	CYP4	Supercontig 730: 103006-104618 +	1613	499	0.01	0.01	0.01	1.87			yes
CpipJ_CPIJ015961	CYP325BE1	CYP4	Supercontig 730: 107760-113401 +	5642	497	0.01	0.01	0.01	0.01			yes
CpipJ_CPIJ015963	CYP325L2	CYP4	Supercontig 730: 117779-119861 -	2083	491	0.01	0.01	0.01	0.01			yes
CpipJ_CPIJ016284	CYP4J4	CYP4	Supercontig 753: 57309-59012 +	1704	505	0.01	0.01	0.01	0.01			yes
CpipJ_CPIJ016355	CYP6AK1-de1b	CYP6	Supercontig 769: 189608-193309 +	3702	178	0.01	0.01	0.01	0.01			yes
CpipJ_CPIJ016356	CYP6AK1	CYP6	Supercontig 769: 193377-195169 +	1793	476	0.8	5.28	12.78	5.89			yes
CpipJ_CPIJ016846	CYP6M13	CYP6	Supercontig 869: 99267-100822 -	1556	500	2.66	1.32	3.12	4.28			yes
CpipJ_CPIJ016847	CYP6CQ1	CYP6	Supercontig 869: 103240-104727 +	1488	495	0.27	0.79	0.01	0.01			yes
CpipJ_CPIJ016848	CYP6M14	CYP6	Supercontig 869: 105004-106556 +	1553	499	0.01	2.9	0.57	1.07			yes
CpipJ_CPIJ016849	CYP6M12	CYP6	Supercontig 869: 109998-111562 +	1565	491	8.51	10.03	5.68	0.8			yes
CpipJ_CPIJ016850	CYP6Y4	CYP6	Supercontig 869: 111560-113138 -	1579	508	0.53	0.26	7.67	1.34			yes
CpipJ_CPIJ016851	CYP6Y5	CYP6	Supercontig 869: 113351-115006 -	1656	412	0.01	0.53	1.7	0.8			yes
CpipJ_CPIJ016852	CYP6N19	CYP6	Supercontig 869: 119597-121153 +	1557	498	7.18	5.28	0.01	0.01			no
CpipJ_CPIJ016853	CYP6N21P	CYP6	Supercontig 869: 122011-123519 +	1509	435	0.01	0.01	0.01	0.01			yes
CpipJ_CPIJ016854	CYP6N22	CYP6	Supercontig 869: 123548-125083 -	1536	473	0.01	0.53	1.42	0.01			yes
CpipJ_CPIJ016855	CYP6N20	CYP6	Supercontig 869: 126777-128351 -	1575	506	0.8	1.06	0.57	1.87			no
CpipJ_CPIJ016856	CYP6N18	CYP6	Supercontig 869: 128961-130516 -	1556	499	1.06	1.06	7.67	13.39			no
CpipJ_CPIJ016857	CYP6S4	CYP6	Supercontig 869: 130984-132583 -	1600	515	0.01	1.32	1.7	0.8			yes
CpipJ_CPIJ017014	CYP6AG14	CYP6	Supercontig 1029: 168249-169877 -	1629	500	0.01	0.01	0.01	0.01			yes
CpipJ_CPIJ017021	CYP325K3 v1	CYP4	Supercontig 875: 84365-90522 -	6158	437	0.53	0.01	13.91	0.27			yes
CpipJ_CPIJ017198	CYP325BF1	CYP4	Supercontig 970: 144279-145854 -	1576	124	0.27	0.01	0.01	0.01			yes
CpipJ_CPIJ017199	CYP325BF1 v1	CYP4	Supercontig 970: 145970-148961 -	2992	501	0.01	0.01	0.01	0.01			yes
CpipJ_CPIJ017200	CYP325N3 v2	CYP4	Supercontig 970: 155689-161309	5621	455	0.01	0.01	0.01	0.01			yes
CpipJ_CPIJ017242	CYP304C1	CYP2	Supercontig 938: 12471-22083 +	9613	522	1.06	1.32	3.12	2.14			yes
CpipJ_CPIJ017243	CYP304B4	CYP2	Supercontig 938: 22746-24587 +	1842	515	0.01	0.01	2.27	0.8			yes
CpipJ_CPIJ017244	CYP304B5	CYP2	Supercontig 938: 24883-27279 +	2397	542	2	0.01	0.01	0.01			yes
CpipJ_CPIJ017245	CYP304B6	CYP2	Supercontig 938: 29348-31815 +	2468	515	0.01	0.26	0.85	1.34			yes
CpipJ_CPIJ017246	CYP304B7	CYP2	Supercontig 938: 32669-40369 +	7701	520	0.01	0.01	0.85	0.8			yes
CpipJ_CPIJ017351	CYP4C50 v1	CYP4	Supercontig 921: 13824-30104 +	16281	538	0.01	0.01	0.01	0.01			no
CpipJ_CPIJ017462	CYP6E1	CYP6	Supercontig 983: 41330-42896 +	1567	499	0.53	1.32	5.68	0.01			yes
CpipJ_CPIJ017609	CYP6CD3	CYP6	Supercontig 995: 117327-119107 -	1781	510	0.01	1.32	0.28	1.87			yes
CpipJ_CPIJ018494	CYP6CD2	CYP6	Supercontig 1363: 32367-36256 -	3890	508	0.01	0.01	0.01	0.01			yes
CpipJ_CPIJ018668	CYP4G35	CYP4	Supercontig 1318: 22706-24523 -	1818	557	0.01	0.01	8.52	5.09			yes
CpipJ_CPIJ018716	CYP4C38 v2	CYP4	Supercontig 1272: 724-9466 +	8743	279	0.27	0.53	0.01	1.34			no
CpipJ_CPIJ018854	CYP4C50 v2	CYP4	Supercontig 1447: 18988-48225 +	29238	538	0.53	0.26	0.57	0.01			no
CpipJ_CPIJ018943	CYP4C52 v1	CYP4	Supercontig 1387: 47490-55106 +	7617	528	0.01	0.01	0.01	0.01			no
CpipJ_CPIJ018944	CYP4C51	CYP4	Supercontig 1387: 63140-75696 +	12557	537	0.27	0.26	0.57	0.01			no
CpipJ_CPIJ019395	CYP4C52 v2	CYP4	Supercontig 1643: 3144-17326 -	14183	514	0.27	0.01	0.01	0.01			yes
CpipJ_CPIJ019586	CYP6Z13P	CYP6	Supercontig 1813: 25121-26607 +	1487	471	0.01	0.01	0.01	2.68			no
CpipJ_CPIJ019587	CYP6Z14	CYP6	Supercontig 1813: 26864-28402 +	1539	491	0.01	0.01	0.01	0.27			yes
CpipJ_CPIJ019673	CYP6AG15	CYP6	Supercontig 1792: 11515-13143 +	1629	500	0.01	0.01	0.01	0.01			no
CpipJ_CPIJ019700	CYP6M15	CYP6	Supercontig 2060: 9594-11149 -	1556	500	0.01	0.01	0.01	0.01			no
CpipJ_CPIJ019701	CYP6CQ2	CYP6	Supercontig 2060: 14307-15392 +	1086	344	0.01	0.01	0.01	0.01			no
CpipJ_CPIJ019702	CYP6M16	CYP6	Supercontig 2060: 15675-17227 +	1553	499	0.01	0.01	0.01	0.01			yes
CpipJ_CPIJ019703	CYP6Y6	CYP6	Supercontig 2060: 17267-25201 -	7935	543	0.8	1.32	6.53	0.54			yes
CpipJ_CPIJ019704	CYP6N24	CYP6	Supercontig 2060: 30111-31662 +	1552	457	0.01	0.01	0.01	0.01			yes
CpipJ_CPIJ019705	CYP6N27P	CYP6	Supercontig 2060: 35751-36323 -	573	190	0.01	0.01	0.01	0.01			no
CpipJ_CPIJ019751	CYP6AG16	CYP6	Supercontig 1835: 12941-14551 -	1611	500	0.01	1.06	0.01	3.48			yes
CpipJ_CPIJ019765	CYP9M14 v2	CYP9	Supercontig 1848: 132-1016 -	885	258	0.01	0.01	0.01	0.01			no
CpipJ_CPIJ020018	CYP6Z16	CYP6	Supercontig 2948: 6026-10526 -	4501	453	0.01	0.01	0.01	0.01			yes
CpipJ_CPIJ020082	CYP6F6	CYP6	Supercontig 3121: 8810-11967 +	3158	183	0.01	0.01	0.01	0.01			no
CpipJ_CPIJ020199	CYP6N20v2	CYP6	Supercontig 2480: 11768-14259 +	2492	376	0.01	0.01	0.01	0.01			no
CpipJ_CPIJ020229	CYP4D42 v2	CYP4	Supercontig 2594: 365-2250 +	1886	466	0.01	0.01	0.01	0.01			no
