# Supplementary material for: Transcriptomic and phylogenetic analysis of Culex pipiens quinquefasciatus for three detoxification gene families
Source: BMC Genomics. 2012 Nov 10;13:609. doi: 10.1186/1471-2164-13-609 (PMC3505183; doi:10.1186/1471-2164-13-609)
Supplement: Additional file 3 — Summary of the glutathione S-transferase genes ofCulex pipiens quinquefasciatus. TPM, see Additional file 1. [file 1471-2164-13-609-S3.xls]

## Sheet: Sheet1
Gene ID	Class	Gene location in supercontig	Gene (nt)	Protein (aa)	Egg (TPM)	Larva (TPM)	Pupa (TPM)	Adult (TPM)
CpipJ_CPIJ000031.3	Omega	Supercontig 1: 849830-859509 -	9680	257	7.45	5.02	21.01	14.19
CpipJ_CPIJ000304.3	Delta	Supercontig 2: 1633710-1634339 +	630	209	0.01	0.01	0.01	0.01
CpipJ_CPIJ002660.3	Delta	Supercontig 36: 42618-56348 +	13731	218	0.53	0.26	0.28	1.07
CpipJ_CPIJ002661.3	Delta	Supercontig 36: 73175-79227 +	6053	730	0.8	6.86	42.02	35.88
CpipJ_CPIJ002663.3	Delta	Supercontig 36: 92100-92714 +	615	204	1.33	33.27	3.12	1.61
CpipJ_CPIJ002674.3	Delta	Supercontig 36: 411773-412474 -	702	215	0.01	3.96	0.01	0.01
CpipJ_CPIJ002675.3	Delta	Supercontig 36: 421554-422258 +	705	215	0.53	18.75	0.01	1.34
CpipJ_CPIJ002676.3	Delta	Supercontig 36: 422291-422944 -	654	217	1.86	7.13	0.28	0.01
CpipJ_CPIJ002678.3	Delta	Supercontig 36: 427717-428361 +	645	214	22.61	15.84	1.99	3.75
CpipJ_CPIJ002679.3	Delta	Supercontig 36: 431088-431732 +	645	214	1.06	3.96	0.01	1.61
CpipJ_CPIJ002680.3	Delta	Supercontig 36: 432142-432818 +	677	207	0.27	2.11	38.05	52.48
CpipJ_CPIJ002681.3	Delta	Supercontig 36: 433613-434320 +	708	215	0.53	83.44	9.94	25.44
CpipJ_CPIJ002682.3	Delta	Supercontig 36: 446703-447374 +	672	175	0.01	1.32	1.7	1.07
CpipJ_CPIJ002683.3	Delta	Supercontig 36: 447694-448594 +	901	254	1.6	15.05	3.69	2.95
CpipJ_CPIJ006160.3	Sigma	Supercontig 109: 397822-412644 -	14823	238	1.33	81.32	40.04	55.96
CpipJ_CPIJ009434.3	Others	Supercontig 234: 520109-521016 -	908	231	45.22	14.26	125.79	30.26
CpipJ_CPIJ010814.3	Delta	Supercontig 293: 107854-108557 -	704	192	3.46	4.75	3.41	1.07
CpipJ_CPIJ014051.3	Theta	Supercontig 500: 205309-206063 -	755	232	0.01	7.66	0.01	0.01
CpipJ_CPIJ014052.3	Theta	Supercontig 500: 206197-206991 -	795	232	9.84	11.62	23.85	28.11
CpipJ_CPIJ014053.3	Theta	Supercontig 500: 207422-208178 -	757	233	1.86	2.11	5.39	1.61
CpipJ_CPIJ014054.3	Theta	Supercontig 500: 211018-211831 +	814	228	12.77	3.7	3.98	2.95
CpipJ_CPIJ014694.3	Others	Supercontig 585: 107250-112945 +	5696	218	32.45	62.31	8.52	3.21
CpipJ_CPIJ016212.3	Others	Supercontig 774: 49633-50518 +	886	220	0.01	0.01	0.01	0.01
CpipJ_CPIJ018624.3	Epsilon	Supercontig 1224: 29909-30790 -	882	222	0.01	0.01	0.01	0.01
CpipJ_CPIJ018625.3	Epsilon	Supercontig 1224: 31419-32255 -	837	227	0.01	0.01	0.01	0.01
CpipJ_CPIJ018626.3	Epsilon	Supercontig 1224: 32884-33624 -	741	227	0.01	0.01	0.01	0.01
CpipJ_CPIJ018627.3	Epsilon	Supercontig 1224 36553-37423 +	871	224	112.53	642.93	314.89	25.7
CpipJ_CPIJ018628.3	Epsilon	Supercontig 1224: 37586-38808 -	1223	209	0.01	0.01	0.28	0.27
CpipJ_CPIJ018629.3	Epsilon	Supercontig 1224: 39095-39867 -	773	219	1.06	4.22	6.53	5.89
CpipJ_CPIJ018630.3	Epsilon	Supercontig 1224: 40439-41178 -	740	227	2.39	6.86	15.62	84.08
CpipJ_CPIJ018631.3	Epsilon	Supercontig 1224: 41975-42749 +	775	219	0.01	0.01	0.01	0.01
CpipJ_CPIJ018632.3	Epsilon	Supercontig 1224: 44151-44996 +	846	221	31.66	359.88	1201.65	2915.11
CpipJ_CPIJ018633.3	Epsilon	Supercontig 1224: 45571-46551 +	981	218	3.19	6.07	7.1	6.43
CpipJ_CPIJ019572.3	Theta	Supercontig 1803: 33528-42332 -	8805	220	0.27	0.53	3.41	1.87
CpipJ_CPIJ020053.3	Theta	Supercontig 2602: 5963-16887 -	10925	228	0.01	0.53	1.14	4.02
