# Supplementary material for: Transcriptomic and phylogenetic analysis of Culex pipiens quinquefasciatus for three detoxification gene families
Source: BMC Genomics. 2012 Nov 10;13:609. doi: 10.1186/1471-2164-13-609 (PMC3505183; doi:10.1186/1471-2164-13-609)
Supplement: Additional file 8 — Differentially expressed genes between the parathion-resistant and susceptible larvae ofCulex pipiens quinquefasciatus. TPM, see Additional file 1. [file 1471-2164-13-609-S8.xls]

## Sheet: Sheet1
Gene	Raw Intensity of S-lab	Raw Intensity of SG	TPM of S-lab	TPM of SG	log2 Ratio(SG/S-lab)	P-Value	FDR	Description
CpipJ_CPIJ007783	0	322	0.01	85.02	13.0536	4.44e-16	1.16e-14	| Culex pipiens arylphorin subunit alpha (2285 nt)
CpipJ_CPIJ006396	0	203	0.01	53.6	12.388	4.44e-16	1.17e-14	| Culex pipiens ficolin-1 (5191 nt)
CpipJ_CPIJ010223	0	189	0.01	49.9	12.2848	4.44e-16	1.18e-14	| Culex pipiens zinc metalloproteinase nas-8 (1349 nt)
CpipJ_CPIJ001317	0	168	0.01	44.36	12.115	4.44e-16	1.2e-14	| Culex pipiens hypothetical protein (601 nt)
CpipJ_CPIJ011985	0	162	0.01	42.77	12.0624	4.44e-16	1.19e-14	| Culex pipiens conserved hypothetical protein (777 nt)
CpipJ_CPIJ001820	0	153	0.01	40.4	11.9801	4.44e-16	1.18e-14	| Culex pipiens larval serum protein 2 (2866 nt)
CpipJ_CPIJ004173	0	129	0.01	34.06	11.7339	4.44e-16	1.18e-14	| Culex pipiens Juvenile hormone-inducible protein (1287 nt)
CpipJ_CPIJ007229	0	119	0.01	31.42	11.6175	4.44e-16	1.16e-14	| Culex pipiens tyrosyl-tRNA synthetase (1771 nt)
CpipJ_CPIJ003820	0	115	0.01	30.36	11.568	4.44e-16	1.18e-14	| Culex pipiens acyl-CoA-binding protein (501 nt)
CpipJ_CPIJ002942	0	111	0.01	29.31	11.5172	4.44e-16	1.19e-14	| Culex pipiens zinc metalloproteinase nas-12 (952 nt)
CpipJ_CPIJ003035	0	110	0.01	29.04	11.5038	4.44e-16	1.16e-14	| Culex pipiens cuticular protein (382 nt)
CpipJ_CPIJ015241	0	95	0.01	25.08	11.2923	4.44e-16	1.16e-14	| Culex pipiens alkaline phosphatase (15078 nt)
CpipJ_CPIJ008837	0	78	0.01	20.59	11.0077	4.44e-16	1.19e-14	| Culex pipiens tRNA-specific adenosine deaminase (8533 nt)
CpipJ_CPIJ016574	0	70	0.01	18.48	10.8517	4.44e-16	1.17e-14	| Culex pipiens geranylgeranyl transferase type-1 subunit beta (1280 nt)
CpipJ_CPIJ005076	0	67	0.01	17.69	10.7887	4.44e-16	1.17e-14	| Culex pipiens tetratricopeptide repeat protein, tpr (17667 nt)
CpipJ_CPIJ002133	0	67	0.01	17.69	10.7887	4.44e-16	1.2e-14	| Culex pipiens trypsin epsilon (849 nt)
CpipJ_CPIJ011530	0	65	0.01	17.16	10.7448	4.44e-16	1.21e-14	| Culex pipiens hypothetical protein (3841 nt)
CpipJ_CPIJ010147	0	65	0.01	17.16	10.7448	4.44e-16	1.2e-14	| Culex pipiens signal peptidase complex subunit 2 (861 nt)
CpipJ_CPIJ019275	0	57	0.01	15.05	10.5555	4.44e-16	1.21e-14	| Culex pipiens conserved hypothetical protein (1670 nt)
CpipJ_CPIJ012700	0	57	0.01	15.05	10.5555	4.44e-16	1.2e-14	| Culex pipiens CHKov1 (1512 nt)
CpipJ_CPIJ007434	0	53	0.01	13.99	10.4502	4.44e-16	1.21e-14	| Culex pipiens sodium/phosphate cotransporter (1597 nt)
CpipJ_CPIJ005891	0	47	0.01	12.41	10.2773	1.11e-14	2.73e-13	| Culex pipiens conserved hypothetical protein (5255 nt)
CpipJ_CPIJ017146	0	46	0.01	12.15	10.2467	2.15e-14	5.2e-13	| Culex pipiens 2-acylglycerol O-acyltransferase 2-A (9077 nt)
CpipJ_CPIJ002128	0	44	0.01	11.62	10.1824	8.33e-14	1.82e-12	| Culex pipiens mast cell protease 2 (801 nt)
CpipJ_CPIJ000696	0	41	0.01	10.83	10.0808	6.47e-13	1.12e-11	| Culex pipiens hypothetical protein (9475 nt)
CpipJ_CPIJ001036	0	40	0.01	10.56	10.0444	1.28e-12	2.09e-11	| Culex pipiens conserved hypothetical protein (1069 nt)
CpipJ_CPIJ003042	0	40	0.01	10.56	10.0444	1.28e-12	2.09e-11	| Culex pipiens cuticle protein 19 (374 nt)
CpipJ_CPIJ000226	0	36	0.01	9.51	9.8933	1.98e-11	2.87e-10	| Culex pipiens glucosyl/glucuronosyl transferase (1603 nt)
CpipJ_CPIJ005497	12	11478	3.22	3030.62	9.87834	4.35e-07	4.14e-06	| Culex pipiens hypothetical protein (724 nt)
CpipJ_CPIJ004606	0	35	0.01	9.24	9.85175	3.93e-11	5.51e-10	| Culex pipiens phd finger domain (3663 nt)
CpipJ_CPIJ002316	0	35	0.01	9.24	9.85175	3.93e-11	5.5e-10	| Culex pipiens conserved hypothetical protein (8061 nt)
CpipJ_CPIJ004654	0	34	0.01	8.98	9.81057	7.8e-11	1.07e-09	| Culex pipiens conserved hypothetical protein (930 nt)
CpipJ_CPIJ004758	0	33	0.01	8.71	9.76653	1.55e-10	2.08e-09	| Culex pipiens hypothetical protein (404 nt)
CpipJ_CPIJ010592	0	33	0.01	8.71	9.76653	1.55e-10	2.08e-09	| Culex pipiens vitellogenic carboxypeptidase (1449 nt)
CpipJ_CPIJ016749	0	30	0.01	7.92	9.62936	1.21e-09	1.52e-08	| Culex pipiens conserved hypothetical protein (6788 nt)
CpipJ_CPIJ002018	0	29	0.01	7.66	9.5812	2.39e-09	2.92e-08	| Culex pipiens conserved hypothetical protein (5008 nt)
CpipJ_CPIJ000295	0	29	0.01	7.66	9.5812	2.39e-09	2.91e-08	| Culex pipiens aarF domain containing kinase 5 (2115 nt)
CpipJ_CPIJ002135	0	27	0.01	7.13	9.47776	9.42e-09	1.08e-07	| Culex pipiens trypsin alpha-4 (867 nt)
CpipJ_CPIJ008181	0	27	0.01	7.13	9.47776	9.42e-09	1.08e-07	| Culex pipiens inosine-uridine preferring nucleoside hydrolase (1642 nt)
CpipJ_CPIJ008878	0	27	0.01	7.13	9.47776	9.42e-09	1.08e-07	| Culex pipiens prolylcarboxypeptidase (1520 nt)
CpipJ_CPIJ008107	0	26	0.01	6.86	9.42206	1.87e-08	2.07e-07	| Culex pipiens conserved hypothetical protein (2168 nt)
CpipJ_CPIJ013380	0	25	0.01	6.6	9.36632	3.7e-08	3.98e-07	| Culex pipiens sorbitol dehydrogenase (1237 nt)
CpipJ_CPIJ020265	0	25	0.01	6.6	9.36632	3.7e-08	3.98e-07	| Culex pipiens aldehyde oxidase (9023 nt)
CpipJ_CPIJ011261	0	25	0.01	6.6	9.36632	3.7e-08	3.97e-07	| Culex pipiens cell cycle control protein cwf8 (1774 nt)
CpipJ_CPIJ006266	0	24	0.01	6.34	9.30834	7.35e-08	7.63e-07	| Culex pipiens conserved hypothetical protein (10313 nt)
CpipJ_CPIJ003819	0	24	0.01	6.34	9.30834	7.35e-08	7.63e-07	| Culex pipiens rabenosyn-5 (1704 nt)
CpipJ_CPIJ010938	0	23	0.01	6.07	9.24555	1.46e-07	1.47e-06	| Culex pipiens ATP-dependent Clp protease proteolytic subunit (739 nt)
CpipJ_CPIJ005897	0	23	0.01	6.07	9.24555	1.46e-07	1.47e-06	| Culex pipiens O-mannosyltransferase 1 (3806 nt)
CpipJ_CPIJ003941	0	22	0.01	5.81	9.18239	2.89e-07	2.81e-06	| Culex pipiens queuine tRNA-ribosyltransferase (1409 nt)
CpipJ_CPIJ014827	0	22	0.01	5.81	9.18239	2.89e-07	2.81e-06	| Culex pipiens pre-mRNA splicing factor prp17 (2372 nt)
CpipJ_CPIJ012833	0	22	0.01	5.81	9.18239	2.89e-07	2.8e-06	| Culex pipiens ficolin-1 (810 nt)
CpipJ_CPIJ017176	0	21	0.01	5.54	9.11374	5.73e-07	5.41e-06	| Culex pipiens hypothetical protein (5017 nt)
CpipJ_CPIJ002941	0	21	0.01	5.54	9.11374	5.73e-07	5.4e-06	| Culex pipiens high choriolytic enzyme 1 (948 nt)
CpipJ_CPIJ015011	0	20	0.01	5.28	9.04439	1.14e-06	1.03e-05	| Culex pipiens conserved hypothetical protein (2832 nt)
CpipJ_CPIJ018888	0	20	0.01	5.28	9.04439	1.14e-06	1.03e-05	| Culex pipiens transferrin (2174 nt)
CpipJ_CPIJ001842	0	20	0.01	5.28	9.04439	1.14e-06	1.02e-05	| Culex pipiens translation initiation factor IF-2, mitochondrial (2150 nt)
CpipJ_CPIJ005272	0	20	0.01	5.28	9.04439	1.14e-06	1.02e-05	| Culex pipiens trypsin 3A1 (794 nt)
CpipJ_CPIJ005728	0	20	0.01	5.28	9.04439	1.14e-06	1.02e-05	| Culex pipiens conserved hypothetical protein (1973 nt)
CpipJ_CPIJ013882	0	19	0.01	5.02	8.97154	2.25e-06	1.96e-05	| Culex pipiens heat shock protein 67B2 (620 nt)
CpipJ_CPIJ019865	0	19	0.01	5.02	8.97154	2.25e-06	1.95e-05	| Culex pipiens conserved hypothetical protein (1942 nt)
CpipJ_CPIJ002131	0	18	0.01	4.75	8.89178	4.47e-06	3.71e-05	| Culex pipiens urokinase-type plasminogen activator (1021 nt)
CpipJ_CPIJ019981	0	18	0.01	4.75	8.89178	4.47e-06	3.71e-05	| Culex pipiens conserved hypothetical protein (3687 nt)
CpipJ_CPIJ004696	0	18	0.01	4.75	8.89178	4.47e-06	3.71e-05	| Culex pipiens advillin (4429 nt)
CpipJ_CPIJ013053	0	17	0.01	4.49	8.81057	8.87e-06	6.98e-05	| Culex pipiens Enn protein (1018 nt)
CpipJ_CPIJ012562	0	16	0.01	4.22	8.7211	1.76e-05	0.000132154	| Culex pipiens 26S proteasome non-ATPase regulatory subunit 10 (735 nt)
CpipJ_CPIJ006568	0	16	0.01	4.22	8.7211	1.76e-05	0.000132062	| Culex pipiens chymotrypsin 1 (10889 nt)
CpipJ_CPIJ015233	0	16	0.01	4.22	8.7211	1.76e-05	0.000131971	| Culex pipiens microsomal glutathione S-transferase 1 (447 nt)
CpipJ_CPIJ007692	0	16	0.01	4.22	8.7211	1.76e-05	0.00013188	| Culex pipiens 26S proteasome non-ATPase regulatory subunit 14 (1064 nt)
CpipJ_CPIJ018629	0	16	0.01	4.22	8.7211	1.76e-05	0.00013179	| Culex pipiens glutathione-s-transferase theta, gst (773 nt)
CpipJ_CPIJ007583	0	15	0.01	3.96	8.62936	3.49e-05	0.000246927	| Culex pipiens pantetheinase (1932 nt)
CpipJ_CPIJ001867	0	15	0.01	3.96	8.62936	3.49e-05	0.000246767	| Culex pipiens hypothetical protein (449 nt)
CpipJ_CPIJ017403	0	15	0.01	3.96	8.62936	3.49e-05	0.000246606	| Culex pipiens transcription factor btf3 (1701 nt)
CpipJ_CPIJ007036	0	14	0.01	3.7	8.53138	6.92e-05	0.000464362	| Culex pipiens phospholipase A1 1 (1091 nt)
CpipJ_CPIJ003622	0	14	0.01	3.7	8.53138	6.92e-05	0.000464076	| Culex pipiens elastase-2A (1819 nt)
CpipJ_CPIJ015689	0	14	0.01	3.7	8.53138	6.92e-05	0.000465223	| Culex pipiens serine/threonine-protein kinase rio2 (11633 nt)
CpipJ_CPIJ015169	0	14	0.01	3.7	8.53138	6.92e-05	0.000464936	| Culex pipiens salivary C-type lectin (1109 nt)
CpipJ_CPIJ014783	0	14	0.01	3.7	8.53138	6.92e-05	0.000464649	| Culex pipiens isovaleryl-CoA dehydrogenase, mitochondrial (1410 nt)
CpipJ_CPIJ005288	0	14	0.01	3.7	8.53138	6.92e-05	0.00046379	| Culex pipiens SM protein G (450 nt)
CpipJ_CPIJ002322	0	13	0.01	3.43	8.42206	0.000137242	0.000864456	| Culex pipiens conserved hypothetical protein (13098 nt)
CpipJ_CPIJ016104	0	13	0.01	3.43	8.42206	0.000137242	0.000863956	| Culex pipiens kallikrein-6 (909 nt)
CpipJ_CPIJ013850	0	13	0.01	3.43	8.42206	0.000137242	0.000863457	| Culex pipiens conserved hypothetical protein (4915 nt)
CpipJ_CPIJ014925	0	13	0.01	3.43	8.42206	0.000137242	0.000862957	| Culex pipiens solute carrier family 2 (2174 nt)
CpipJ_CPIJ012855	0	13	0.01	3.43	8.42206	0.000137242	0.000862459	| Culex pipiens ribokinase (1218 nt)
CpipJ_CPIJ004334	0	13	0.01	3.43	8.42206	0.000137242	0.000861961	| Culex pipiens conserved hypothetical protein (5001 nt)
CpipJ_CPIJ006835	0	13	0.01	3.43	8.42206	0.000137242	0.000861464	| Culex pipiens conserved hypothetical protein (9509 nt)
CpipJ_CPIJ003178	3	588	0.81	155.25	7.58246	7.17e-05	0.000479596	| Culex pipiens conserved hypothetical protein (8139 nt)
CpipJ_CPIJ001869	2	250	0.54	66.01	6.93358	0.000113609	0.000732999	| Culex pipiens hypothetical protein (611 nt)
CpipJ_CPIJ011423	5	372	1.34	98.22	6.19571	2.65e-05	0.000193421	| Culex pipiens yellow (1650 nt)
CpipJ_CPIJ012706	2	134	0.54	35.38	6.03383	0.000113609	0.000732565	| Culex pipiens wnt inhibitory factor 1 (1233 nt)
CpipJ_CPIJ001048	30	1868	8.06	493.22	5.93531	4.45e-12	6.87e-11	| Culex pipiens protease m1 zinc metalloprotease (3366 nt)
CpipJ_CPIJ000897	2	118	0.54	31.16	5.85059	0.000113609	0.000733434	| Culex pipiens proteasome subunit alpha type 1 (1277 nt)
CpipJ_CPIJ002743	13	583	3.49	153.93	5.4629	2.33e-07	2.28e-06	| Culex pipiens conserved hypothetical protein (520 nt)
CpipJ_CPIJ019402	4	165	1.07	43.57	5.34765	4.44e-05	0.000310852	| Culex pipiens Fmr1 (13799 nt)
CpipJ_CPIJ013478	2	83	0.54	21.92	5.34314	0.000113609	0.000732131	| Culex pipiens conserved hypothetical protein (1203 nt)
CpipJ_CPIJ013878	3	121	0.81	31.95	5.30175	7.17e-05	0.000477542	| Culex pipiens hypothetical protein (1490 nt)
CpipJ_CPIJ001433	9	332	2.42	87.66	5.17884	2.71e-06	2.31e-05	| Culex pipiens conserved hypothetical protein (31642 nt)
CpipJ_CPIJ004693	3	106	0.81	27.99	5.11085	7.17e-05	0.00047842	| Culex pipiens vacuolar protein sorting (8452 nt)
CpipJ_CPIJ014108	3	103	0.81	27.2	5.06954	7.17e-05	0.000479007	| Culex pipiens conserved hypothetical protein (2744 nt)
CpipJ_CPIJ001262	2	68	0.54	17.95	5.05488	0.000113609	0.00073387	| Culex pipiens alkaline phosphatase (2246 nt)
CpipJ_CPIJ008539	2	68	0.54	17.95	5.05488	0.000113609	0.000731697	| Culex pipiens paired box protein (44812 nt)
CpipJ_CPIJ018632	43	1363	11.55	359.88	4.96155	1.54e-13	3.13e-12	| Culex pipiens glutathione-s-transferase theta, gst (846 nt)
CpipJ_CPIJ006074	4	126	1.07	33.27	4.95854	4.44e-05	0.000310652	| Culex pipiens trypsin-epsilon (2575 nt)
CpipJ_CPIJ001047	3	93	0.81	24.56	4.92224	7.17e-05	0.000478127	| Culex pipiens protease m1 zinc metalloprotease (2818 nt)
CpipJ_CPIJ018003	9	275	2.42	72.61	4.90709	2.71e-06	2.31e-05	| Culex pipiens conserved hypothetical protein (4186 nt)
CpipJ_CPIJ008217	5	145	1.34	38.29	4.83666	2.65e-05	0.000193291	| Culex pipiens acyl-coa dehydrogenase (7768 nt)
CpipJ_CPIJ009032	2	57	0.54	15.05	4.80066	0.000113609	0.000731264	| Culex pipiens larval serum protein 2 (2247 nt)
CpipJ_CPIJ008874	395	10485	106.06	2768.43	4.70612	3.71e-13	6.77e-12	| Culex pipiens prolylcarboxypeptidase (1571 nt)
CpipJ_CPIJ013562	3	76	0.81	20.07	4.63097	7.17e-05	0.000477834	| Culex pipiens alanine-glyoxylate aminotransferase (6134 nt)
CpipJ_CPIJ002997	6	146	1.61	38.55	4.5816	1.54e-05	0.000116902	| Culex pipiens disabled (7054 nt)
CpipJ_CPIJ013919	17	400	4.56	105.61	4.53357	1.85e-08	2.06e-07	| Culex pipiens xanthine dehydrogenase/oxidase (5498 nt)
CpipJ_CPIJ013917	60	1270	16.11	335.33	4.37955	0	0	| Culex pipiens esterase B1 (2574 nt)
CpipJ_CPIJ005329	205	4323	55.04	1141.43	4.37422	6.64e-13	1.14e-11	| Culex pipiens peroxisomal carnitine O-octanoyltransferase (4624 nt)
CpipJ_CPIJ015785	3	63	0.81	16.63	4.35972	7.17e-05	0.000478713	| Culex pipiens transferrin (2047 nt)
CpipJ_CPIJ002141	137	2795	36.79	737.98	4.3262	3.92e-13	7.11e-12	| Culex pipiens serine protease1/2 (1210 nt)
CpipJ_CPIJ002742	532	10835	142.85	2860.84	4.32387	2.1e-13	4.09e-12	| Culex pipiens conserved hypothetical protein (513 nt)
CpipJ_CPIJ004600	51	991	13.69	261.66	4.2565	5.64e-14	1.27e-12	| Culex pipiens oxidoreductase (1980 nt)
CpipJ_CPIJ004815	5	97	1.34	25.61	4.2564	2.65e-05	0.000193162	| Culex pipiens uricase (650 nt)
CpipJ_CPIJ008889	2	39	0.54	10.3	4.25354	0.000113609	0.000730836	| Culex pipiens 60 kDa heat shock protein, mitochondrial (1722 nt)
CpipJ_CPIJ006617	4	77	1.07	20.33	4.24793	4.44e-05	0.000311052	| Culex pipiens conserved hypothetical protein (5569 nt)
CpipJ_CPIJ018206	7	128	1.88	33.8	4.16822	8.75e-06	6.91e-05	| Culex pipiens hypothetical protein (650 nt)
CpipJ_CPIJ014047	15	272	4.03	71.82	4.15553	6.63e-08	6.94e-07	| Culex pipiens inosine-uridine preferring nucleoside hydrolase (1257 nt)
CpipJ_CPIJ005655	7	122	1.88	32.21	4.0987	8.75e-06	6.9e-05	| Culex pipiens oxidoreductase (808 nt)
CpipJ_CPIJ000166	3	52	0.81	13.73	4.08327	7.17e-05	0.000479302	| Culex pipiens conserved hypothetical protein (2551 nt)
CpipJ_CPIJ010546	16	269	4.3	71.03	4.04602	3.51e-08	3.78e-07	| Culex pipiens cytochrome P450 9c1 (1668 nt)
CpipJ_CPIJ004203	11	179	2.95	47.26	4.00183	8.06e-07	7.43e-06	| Culex pipiens proteasome subunit beta type 6 (1062 nt)
CpipJ_CPIJ006534	14	226	3.76	59.67	3.9882	1.25e-07	1.26e-06	| Culex pipiens conserved hypothetical protein (4732 nt)
CpipJ_CPIJ010501	2	32	0.54	8.45	3.96792	0.000113657	0.000730707	| Culex pipiens UDP-glucuronosyltransferase 1-4 (1755 nt)
CpipJ_CPIJ005257	8	124	2.15	32.74	3.92865	4.9e-06	4.04e-05	| Culex pipiens transmembrane protein 85 (574 nt)
CpipJ_CPIJ002140	40	619	10.74	163.44	3.9277	1.26e-13	2.62e-12	| Culex pipiens chymotrypsin BI (813 nt)
CpipJ_CPIJ018005	31	479	8.32	126.47	3.92607	2.45e-12	3.86e-11	| Culex pipiens helicase conserved C-terminal domain containing protein (37144 nt)
CpipJ_CPIJ017346	5	77	1.34	20.33	3.92331	2.65e-05	0.000194072	| Culex pipiens mitochondrial 39S ribosomal protein L39 (1527 nt)
CpipJ_CPIJ012225	2	31	0.54	8.19	3.92283	0.000113698	0.000730543	| Culex pipiens cell growth-regulating nucleolar protein (908 nt)
CpipJ_CPIJ009910	2	30	0.54	7.92	3.87447	0.000113776	0.00073061	| Culex pipiens conserved hypothetical protein (30176 nt)
CpipJ_CPIJ015511	3	45	0.81	11.88	3.87447	7.17e-05	0.000479891	| Culex pipiens conserved hypothetical protein (1046 nt)
CpipJ_CPIJ015902	14	207	3.76	54.66	3.86168	1.25e-07	1.27e-06	| Culex pipiens conserved hypothetical protein (51509 nt)
CpipJ_CPIJ019416	10	145	2.69	38.29	3.83129	1.48e-06	1.31e-05	| Culex pipiens splicing factor (6689 nt)
CpipJ_CPIJ003609	2	28	0.54	7.39	3.77454	0.00011419	0.000732834	| Culex pipiens Sp5 transcription factor (7557 nt)
CpipJ_CPIJ008403	8	111	2.15	29.31	3.76898	4.9e-06	4.03e-05	| Culex pipiens phospholipase c beta (28536 nt)
CpipJ_CPIJ001177	5	69	1.34	18.22	3.76522	2.65e-05	0.000193032	| Culex pipiens transcription factor (5079 nt)
CpipJ_CPIJ004883	7	94	1.88	24.82	3.7227	8.75e-06	6.91e-05	| Culex pipiens argininosuccinate lyase (6510 nt)
CpipJ_CPIJ006142	5	66	1.34	17.43	3.70127	2.65e-05	0.000193811	| Culex pipiens conserved hypothetical protein (1067 nt)
CpipJ_CPIJ008531	128	1674	34.37	442	3.68482	1.2e-13	2.51e-12	| Culex pipiens lactase-phlorizin hydrolase (1756 nt)
CpipJ_CPIJ008246	14	182	3.76	48.05	3.67573	1.25e-07	1.26e-06	| Culex pipiens conserved hypothetical protein (4311 nt)
CpipJ_CPIJ001568	2	26	0.54	6.86	3.66718	0.000115613	0.000740224	| Culex pipiens hypothetical protein (355 nt)
CpipJ_CPIJ012029	2	26	0.54	6.86	3.66718	0.000115613	0.000739788	| Culex pipiens conserved hypothetical protein (1439 nt)
CpipJ_CPIJ015124	109	1401	29.27	369.92	3.65972	7.33e-14	1.63e-12	| Culex pipiens sterol carrier protein-2 (518 nt)
CpipJ_CPIJ001240	67	856	17.99	226.02	3.65118	0	0	| Culex pipiens cathepsin B-like thiol protease (3993 nt)
CpipJ_CPIJ008665	82	1036	22.02	273.54	3.63487	9.02e-14	1.94e-12	| Culex pipiens mitochondrial ATP synthase coupling factor 6 (1444 nt)
CpipJ_CPIJ012066	8	101	2.15	26.67	3.63281	4.9e-06	4.03e-05	| Culex pipiens sodium/Chloride dependent amino acid transporter (2576 nt)
CpipJ_CPIJ019712	4	50	1.07	13.2	3.62486	4.44e-05	0.000310452	| Culex pipiens checkpoint protein HUS1 (1030 nt)
CpipJ_CPIJ006914	79	956	21.21	252.42	3.57301	2.98e-14	7.01e-13	| Culex pipiens conserved hypothetical protein (690 nt)
CpipJ_CPIJ007943	26	312	6.98	82.38	3.561	5.55e-11	7.66e-10	| Culex pipiens peroxiredoxin 5, prdx5 (1302 nt)
CpipJ_CPIJ008821	8	96	2.15	25.35	3.55958	4.9e-06	4.04e-05	| Culex pipiens diuretic hormone receptor (32035 nt)
CpipJ_CPIJ005721	2	24	0.54	6.34	3.55345	0.000120463	0.000769462	| Culex pipiens alpha globin regulatory element containing gene (1957 nt)
CpipJ_CPIJ012907	5	59	1.34	15.58	3.53939	2.65e-05	0.000193942	| Culex pipiens luciferin 4-monooxygenase (1669 nt)
CpipJ_CPIJ018627	209	2435	56.12	642.93	3.51807	3.46e-13	6.34e-12	| Culex pipiens glutathione S-transferase 1-1 (871 nt)
CpipJ_CPIJ015827	2	23	0.54	6.07	3.49067	0.000126235	0.000803971	| Culex pipiens conserved hypothetical protein (8624 nt)
CpipJ_CPIJ002783	2	23	0.54	6.07	3.49067	0.000126235	0.0008035	| Culex pipiens AN1-type zinc finger protein 2B (932 nt)
CpipJ_CPIJ008006	3	34	0.81	8.98	3.47072	7.18e-05	0.00047783	| Culex pipiens ferrochelatase, mitochondrial (1357 nt)
CpipJ_CPIJ009421	19	208	5.1	54.92	3.42876	5.13e-09	6.07e-08	| Culex pipiens nucleoporin NUP53 (1072 nt)
CpipJ_CPIJ011311	2	22	0.54	5.81	3.42751	0.000136802	0.000862685	| Culex pipiens conserved hypothetical protein (14079 nt)
CpipJ_CPIJ011177	15	163	4.03	43.04	3.41683	6.63e-08	6.95e-07	| Culex pipiens GPI mannosyltransferase 1 (1338 nt)
CpipJ_CPIJ015075	44	467	11.81	123.31	3.38421	1.22e-13	2.54e-12	| Culex pipiens heat shock protein 83 (3104 nt)
CpipJ_CPIJ004216	16	169	4.3	44.62	3.37528	3.51e-08	3.79e-07	| Culex pipiens lipase member I (1049 nt)
CpipJ_CPIJ014971	2	21	0.54	5.54	3.35885	0.000156084	0.000977477	| Culex pipiens tmc6 protein (2526 nt)
CpipJ_CPIJ002452	9	94	2.42	24.82	3.35842	2.71e-06	2.31e-05	| Culex pipiens ubiquitin thioesterase OTUB1 (1176 nt)
CpipJ_CPIJ011685	5	52	1.34	13.73	3.35703	2.65e-05	0.000193681	| Culex pipiens conserved hypothetical protein (14523 nt)
CpipJ_CPIJ008873	21	217	5.64	57.3	3.34477	1.41e-09	1.77e-08	| Culex pipiens prolylcarboxypeptidase (1509 nt)
CpipJ_CPIJ009106	4	41	1.07	10.83	3.33935	4.44e-05	0.000310302	| Culex pipiens angiotensin-converting enzyme (2254 nt)
CpipJ_CPIJ013871	5	51	1.34	13.47	3.32944	2.65e-05	0.000193551	| Culex pipiens hypothetical protein (383 nt)
CpipJ_CPIJ010543	44	436	11.81	115.12	3.28506	1.22e-13	2.55e-12	| Culex pipiens cytochrome P450 17A1 (1670 nt)
CpipJ_CPIJ000633	4	39	1.07	10.3	3.26696	4.44e-05	0.000310214	| Culex pipiens conserved hypothetical protein (27206 nt)
CpipJ_CPIJ000276	10	96	2.69	25.35	3.23631	1.48e-06	1.31e-05	| Culex pipiens proteasome inhibitor PI31 subunit (1103 nt)
CpipJ_CPIJ008876	19	180	5.1	47.53	3.22027	5.13e-09	6.06e-08	| Culex pipiens lysosomal pro-X carboxypeptidase (1463 nt)
CpipJ_CPIJ004814	61	567	16.38	149.71	3.19216	4.51e-14	1.03e-12	| Culex pipiens proteasome maturation protein (668 nt)
CpipJ_CPIJ012675	37	341	9.93	90.04	3.1807	1.71e-13	3.41e-12	| Culex pipiens sugar transporter (5599 nt)
CpipJ_CPIJ012036	8	72	2.15	19.01	3.14435	4.9e-06	4.03e-05	| Culex pipiens aminopeptidase N (3038 nt)
CpipJ_CPIJ014208	3	27	0.81	7.13	3.13791	7.75e-05	0.000511373	| Culex pipiens monocarboxylate transporter (9513 nt)
CpipJ_CPIJ013740	24	212	6.44	55.98	3.11978	2.02e-10	2.68e-09	| Culex pipiens conserved hypothetical protein (2766 nt)
CpipJ_CPIJ000500	6	52	1.61	13.73	3.0922	1.54e-05	0.000116823	| Culex pipiens conserved hypothetical protein (2408 nt)
CpipJ_CPIJ015373	22	188	5.91	49.64	3.07027	7.38e-10	9.36e-09	| Culex pipiens S-formylglutathione hydrolase (858 nt)
CpipJ_CPIJ007289	4	34	1.07	8.98	3.0691	4.48e-05	0.000312891	| Culex pipiens conserved hypothetical protein (867 nt)
CpipJ_CPIJ002156	83	702	22.29	185.35	3.05578	2.62e-13	4.99e-12	| Culex pipiens chymotrypsin BI (916 nt)
CpipJ_CPIJ011578	7	59	1.88	15.58	3.05089	8.75e-06	6.9e-05	| Culex pipiens mitochondrial ribosomal protein L30 (725 nt)
CpipJ_CPIJ002537	22	184	5.91	48.58	3.03913	7.38e-10	9.37e-09	| Culex pipiens cytochrome P450 26B1 (1617 nt)
CpipJ_CPIJ009506	119	986	31.95	260.34	3.02651	0	0	| Culex pipiens hexamerin 2 beta (24837 nt)
CpipJ_CPIJ008770	4	33	1.07	8.71	3.02506	4.52e-05	0.000315077	| Culex pipiens NADH:ubiquinone dehydrogenase (6049 nt)
CpipJ_CPIJ006517	13	105	3.49	27.72	2.98963	2.33e-07	2.28e-06	| Culex pipiens hypothetical protein (937 nt)
CpipJ_CPIJ003728	3	24	0.81	6.34	2.96849	0.000104778	0.000680872	| Culex pipiens ribosome biogenesis regulatory protein (8926 nt)
CpipJ_CPIJ015136	9	71	2.42	18.75	2.95381	2.71e-06	2.31e-05	| Culex pipiens dodo (548 nt)
CpipJ_CPIJ011383	705	5523	189.3	1458.28	2.94552	1.32e-13	2.73e-12	| Culex pipiens serine-type enodpeptidase (1655 nt)
CpipJ_CPIJ007382	5	39	1.34	10.3	2.94234	2.66e-05	0.000193674	| Culex pipiens hypothetical protein (8552 nt)
CpipJ_CPIJ009738	22	172	5.91	45.41	2.94178	7.38e-10	9.38e-09	| Culex pipiens conserved hypothetical protein (2889 nt)
CpipJ_CPIJ002126	20	156	5.37	41.19	2.9393	2.69e-09	3.26e-08	| Culex pipiens chymotrypsin-1 (849 nt)
CpipJ_CPIJ001744	4	31	1.07	8.19	2.93625	4.69e-05	0.00032555	| Culex pipiens zinc carboxypeptidase (1492 nt)
CpipJ_CPIJ011931	4	31	1.07	8.19	2.93625	4.69e-05	0.000325342	| Culex pipiens arginyl-tRNA synthetase (1674 nt)
CpipJ_CPIJ009136	4	31	1.07	8.19	2.93625	4.69e-05	0.000325134	| Culex pipiens conserved hypothetical protein (927 nt)
CpipJ_CPIJ000670	8	62	2.15	16.37	2.92865	4.9e-06	4.02e-05	| Culex pipiens 24-dehydrocholesterol reductase (2624 nt)
CpipJ_CPIJ010328	19	142	5.1	37.49	2.87794	5.13e-09	6.08e-08	| Culex pipiens 39S ribosomal protein L51, mitochondrial (617 nt)
CpipJ_CPIJ001337	5	37	1.34	9.77	2.86613	2.68e-05	0.000194525	| Culex pipiens uridine 5'-monophosphate synthase (2089 nt)
CpipJ_CPIJ005328	4	29	1.07	7.66	2.83973	5.21e-05	0.000359057	| Culex pipiens latent nuclear antigen (474 nt)
CpipJ_CPIJ011924	61	437	16.38	115.38	2.81639	4.51e-14	1.03e-12	| Culex pipiens conserved hypothetical protein (663 nt)
CpipJ_CPIJ013974	268	1917	71.96	506.16	2.81433	1.76e-13	3.48e-12	| Culex pipiens pupal cuticle protein (4553 nt)
CpipJ_CPIJ013577	17	121	4.56	31.95	2.80871	1.85e-08	2.06e-07	| Culex pipiens selenium-binding protein 2 (1926 nt)
CpipJ_CPIJ008387	207	1468	55.58	387.61	2.80197	3.12e-13	5.83e-12	| Culex pipiens aminopeptidase N (6900 nt)
CpipJ_CPIJ008347	12	85	3.22	22.44	2.80094	4.35e-07	4.14e-06	| Culex pipiens phosphatidylserine decarboxylase (8717 nt)
CpipJ_CPIJ018241	62	439	16.65	115.91	2.79941	0	0	| Culex pipiens microsomal glutathione S-transferase 1 (519 nt)
CpipJ_CPIJ012152	43	304	11.55	80.27	2.79697	1.54e-13	3.13e-12	| Culex pipiens trypsin (888 nt)
CpipJ_CPIJ009225	11	77	2.95	20.33	2.78482	8.06e-07	7.43e-06	| Culex pipiens aquaporin (1135 nt)
CpipJ_CPIJ011692	6	42	1.61	11.09	2.78413	1.55e-05	0.000117333	| Culex pipiens conserved hypothetical protein (1343 nt)
CpipJ_CPIJ004733	131	911	35.18	240.54	2.77345	1.97e-13	3.85e-12	| Culex pipiens predicted protein (1030 nt)
CpipJ_CPIJ004899	8	55	2.15	14.52	2.75563	4.9e-06	4.02e-05	| Culex pipiens eukaryotic translation initiation factor 3 subunit 1 (4021 nt)
CpipJ_CPIJ001490	4	27	1.07	7.13	2.73629	6.81e-05	0.000458094	| Culex pipiens conserved hypothetical protein (3026 nt)
CpipJ_CPIJ001385	4	27	1.07	7.13	2.73629	6.81e-05	0.000457811	| Culex pipiens glutamate decarboxylase (8904 nt)
CpipJ_CPIJ009710	89	603	23.9	159.21	2.73585	1.11e-13	2.35e-12	| Culex pipiens conserved hypothetical protein (696 nt)
CpipJ_CPIJ003954	21	142	5.64	37.49	2.73274	1.41e-09	1.76e-08	| Culex pipiens conserved hypothetical protein (1194 nt)
CpipJ_CPIJ009306	18	120	4.83	31.68	2.71348	9.77e-09	1.11e-07	| Culex pipiens neutral alpha-glucosidase ab (14183 nt)
CpipJ_CPIJ014581	98	646	26.31	170.57	2.69668	1.33e-13	2.74e-12	| Culex pipiens aldehyde dehydrogenase (1672 nt)
CpipJ_CPIJ009044	19	125	5.1	33	2.6939	5.13e-09	6.06e-08	| Culex pipiens conserved hypothetical protein (2427 nt)
CpipJ_CPIJ015262	6	39	1.61	10.3	2.67751	1.58e-05	0.00011946	| Culex pipiens heterogeneous nuclear ribonucleoprotein 27C (1209 nt)
CpipJ_CPIJ008800	6	39	1.61	10.3	2.67751	1.58e-05	0.000119377	| Culex pipiens ATP-dependent protease La (2554 nt)
CpipJ_CPIJ001049	163	1058	43.77	279.35	2.67406	3.44e-13	6.31e-12	| Culex pipiens protease m1 zinc metalloprotease (3052 nt)
CpipJ_CPIJ012163	324	2090	87	551.84	2.66516	0	0	| Culex pipiens conserved hypothetical protein (887 nt)
CpipJ_CPIJ005956	6	38	1.61	10.03	2.63919	1.61e-05	0.000121579	| Culex pipiens cytochrome P450 (1571 nt)
CpipJ_CPIJ004405	13	82	3.49	21.65	2.63307	2.33e-07	2.28e-06	| Culex pipiens conserved hypothetical protein (12966 nt)
CpipJ_CPIJ000491	16	101	4.3	26.67	2.63281	3.51e-08	3.79e-07	| Culex pipiens conserved hypothetical protein (1161 nt)
CpipJ_CPIJ003755	4	25	1.07	6.6	2.62486	0.000116076	0.000742311	| Culex pipiens nuclear pore complex protein Nup205 (12576 nt)
CpipJ_CPIJ013752	8	50	2.15	13.2	2.61813	4.91e-06	4.03e-05	| Culex pipiens acyl-CoA Delta(11) desaturase (2673 nt)
CpipJ_CPIJ001822	55	340	14.77	89.77	2.60356	2.26e-14	5.41e-13	| Culex pipiens larval serum protein 2 (2136 nt)
CpipJ_CPIJ005356	6	37	1.61	9.77	2.6013	1.66e-05	0.000125158	| Culex pipiens dipeptidyl-peptidase 3 (2353 nt)
CpipJ_CPIJ002127	41	252	11.01	66.54	2.59541	1.66e-13	3.33e-12	| Culex pipiens elastase-2B (816 nt)
CpipJ_CPIJ009714	216	1322	58	349.06	2.58935	4.16e-13	7.51e-12	| Culex pipiens conserved hypothetical protein (844 nt)
CpipJ_CPIJ019818	11	67	2.95	17.69	2.58415	8.06e-07	7.42e-06	| Culex pipiens phosphopantothenoylcysteine decarboxylase (576 nt)
CpipJ_CPIJ000729	14	85	3.76	22.44	2.57727	1.25e-07	1.26e-06	| Culex pipiens mitochondrial ribosomal protein, L17 (641 nt)
CpipJ_CPIJ002834	226	1366	60.68	360.67	2.57139	1.83e-13	3.62e-12	| Culex pipiens translocation associated membrane protein (6349 nt)
CpipJ_CPIJ002882	7	42	1.88	11.09	2.56045	9.03e-06	7.09e-05	| Culex pipiens conserved hypothetical protein (1399 nt)
CpipJ_CPIJ003338	48	287	12.89	75.78	2.55556	1.57e-13	3.17e-12	| Culex pipiens beta-galactosidase (13799 nt)
CpipJ_CPIJ018539	18	107	4.83	28.25	2.54816	9.77e-09	1.11e-07	| Culex pipiens wd-repeat protein (3603 nt)
CpipJ_CPIJ004320	9	53	2.42	13.99	2.53132	2.72e-06	2.31e-05	| Culex pipiens gram-negative bacteria-binding protein 1 (1297 nt)
CpipJ_CPIJ003418	6	35	1.61	9.24	2.52083	1.9e-05	0.000141645	| Culex pipiens V-type ATP synthase beta chain (10158 nt)
CpipJ_CPIJ002787	35	204	9.4	53.86	2.51848	3.2e-13	5.93e-12	| Culex pipiens glutactin (1960 nt)
CpipJ_CPIJ008854	5	29	1.34	7.66	2.51511	5.41e-05	0.000370335	| Culex pipiens maltose phosphorylase (2457 nt)
CpipJ_CPIJ001239	149	857	40.01	226.28	2.49968	3.57e-13	6.53e-12	| Culex pipiens cathepsin B (1048 nt)
CpipJ_CPIJ009894	8	46	2.15	12.15	2.49855	5.01e-06	4.1e-05	| Culex pipiens serine protease (26203 nt)
CpipJ_CPIJ007047	338	1928	90.76	509.06	2.48771	2.57e-13	4.91e-12	| Culex pipiens serine/arginine rich splicing factor (988 nt)
CpipJ_CPIJ005656	47	267	12.62	70.5	2.48191	3.31e-14	7.72e-13	| Culex pipiens oxidoreductase (798 nt)
CpipJ_CPIJ010594	6	34	1.61	8.98	2.47965	2.16e-05	0.000159895	| Culex pipiens hypothetical protein (1260 nt)
CpipJ_CPIJ013583	6	34	1.61	8.98	2.47965	2.16e-05	0.000159786	| Culex pipiens conserved hypothetical protein (897 nt)
CpipJ_CPIJ005327	187	1049	50.21	276.97	2.46368	4.73e-13	8.41e-12	| Culex pipiens hypothetical protein (529 nt)
CpipJ_CPIJ005369	5	28	1.34	7.39	2.46334	7.38e-05	0.000490416	| Culex pipiens conserved hypothetical protein (1687 nt)
CpipJ_CPIJ014114	5	28	1.34	7.39	2.46334	7.38e-05	0.000490116	| Culex pipiens N6-adenosine-methyltransferase IME4 (1926 nt)
CpipJ_CPIJ017827	80	445	21.48	117.5	2.45159	3.75e-14	8.67e-13	| Culex pipiens conserved hypothetical protein (3380 nt)
CpipJ_CPIJ014674	11	61	2.95	16.11	2.44917	8.08e-07	7.43e-06	| Culex pipiens conserved hypothetical protein (10021 nt)
CpipJ_CPIJ006078	154	855	41.35	225.75	2.44877	3.11e-13	5.83e-12	| Culex pipiens mast cell protease 6 (1017 nt)
CpipJ_CPIJ000194	62	342	16.65	90.3	2.4392	0	0	| Culex pipiens conserved hypothetical protein (1433 nt)
CpipJ_CPIJ013171	6	33	1.61	8.71	2.43561	2.6e-05	0.000190574	| Culex pipiens alpha-glucosidase (1934 nt)
CpipJ_CPIJ000372	6	33	1.61	8.71	2.43561	2.6e-05	0.000190703	| Culex pipiens L-xylulose reductase (1008 nt)
CpipJ_CPIJ011256	65	356	17.45	94	2.42943	0	0	| Culex pipiens hypothetical protein (6588 nt)
CpipJ_CPIJ008392	26	142	6.98	37.49	2.42521	5.55e-11	7.65e-10	| Culex pipiens N-acetyltransferase 5 (698 nt)
CpipJ_CPIJ005440	14	76	3.76	20.07	2.41624	1.25e-07	1.26e-06	| Culex pipiens conserved hypothetical protein (29898 nt)
CpipJ_CPIJ003965	5	27	1.34	7.13	2.41167	0.000106956	0.00069378	| Culex pipiens conserved hypothetical protein (997 nt)
CpipJ_CPIJ006109	5	27	1.34	7.13	2.41167	0.000106956	0.000693367	| Culex pipiens conserved hypothetical protein (7403 nt)
CpipJ_CPIJ007316	33	178	8.86	47	2.40728	8.14e-13	1.36e-11	| Culex pipiens apyrase (1641 nt)
CpipJ_CPIJ004602	31	167	8.32	44.09	2.4058	2.45e-12	3.86e-11	| Culex pipiens serine 3-dehydrogenase (799 nt)
CpipJ_CPIJ013170	170	913	45.65	241.07	2.40077	4.94e-13	8.69e-12	| Culex pipiens maltase 1 (1930 nt)
CpipJ_CPIJ005090	19	102	5.1	26.93	2.40065	5.13e-09	6.05e-08	| Culex pipiens conserved hypothetical protein (2058 nt)
CpipJ_CPIJ011017	41	220	11.01	58.09	2.39948	1.66e-13	3.32e-12	| Culex pipiens heat shock protein (8578 nt)
CpipJ_CPIJ004671	36	193	9.67	50.96	2.39778	2.26e-13	4.37e-12	| Culex pipiens ATP synthase mitochondrial F1 complex assembly factor 2 (914 nt)
CpipJ_CPIJ014109	20	106	5.37	27.99	2.38192	2.69e-09	3.26e-08	| Culex pipiens conserved hypothetical protein (2742 nt)
CpipJ_CPIJ012676	10	53	2.69	13.99	2.37872	1.51e-06	1.33e-05	| Culex pipiens sugar transporter (2854 nt)
CpipJ_CPIJ012788	89	470	23.9	124.1	2.37642	1.11e-13	2.35e-12	| Culex pipiens zinc finger protein (9785 nt)
CpipJ_CPIJ011388	498	2622	133.72	692.31	2.3722	7.58e-13	1.28e-11	| Culex pipiens diazepam binding inhibitor (746 nt)
CpipJ_CPIJ010409	20	105	5.37	27.72	2.36793	2.69e-09	3.27e-08	| Culex pipiens fructose-1,6-bisphosphatase 1 (1348 nt)
CpipJ_CPIJ001361	30	157	8.06	41.45	2.36252	4.45e-12	6.85e-11	| Culex pipiens proteasome subunit beta type 3 (908 nt)
CpipJ_CPIJ006077	161	841	43.23	222.06	2.36084	3.64e-14	8.43e-13	| Culex pipiens trypsin theta (1005 nt)
CpipJ_CPIJ008701	10	52	2.69	13.73	2.35165	1.53e-06	1.35e-05	| Culex pipiens conserved hypothetical protein (351 nt)
CpipJ_CPIJ012204	21	109	5.64	28.78	2.3513	1.41e-09	1.76e-08	| Culex pipiens alpha-glucosidase (2052 nt)
CpipJ_CPIJ009530	6	31	1.61	8.19	2.3468	4.57e-05	0.000318461	| Culex pipiens COP9 signalosome complex subunit 12 (1191 nt)
CpipJ_CPIJ010802	6	31	1.61	8.19	2.3468	4.57e-05	0.000318257	| Culex pipiens carboxypeptidase A1 (1489 nt)
CpipJ_CPIJ013172	55	280	14.77	73.93	2.32349	2.26e-14	5.39e-13	| Culex pipiens alpha-glucosidase (1989 nt)
CpipJ_CPIJ008388	21	106	5.64	27.99	2.31114	1.41e-09	1.76e-08	| Culex pipiens aminopeptidase N (2945 nt)
CpipJ_CPIJ008099	27	135	7.25	35.65	2.29785	2.92e-11	4.15e-10	| Culex pipiens 39S ribosomal protein L52, mitochondrial (573 nt)
CpipJ_CPIJ011259	7	35	1.88	9.24	2.29716	2.02e-05	0.000149738	| Culex pipiens eukaryotic translation initiation factor (11199 nt)
CpipJ_CPIJ002639	7	35	1.88	9.24	2.29716	2.02e-05	0.000149637	| Culex pipiens transcription initiation factor TFIID subunit 13 (466 nt)
CpipJ_CPIJ019134	21	105	5.64	27.72	2.29716	1.41e-09	1.76e-08	| Culex pipiens U1 small nuclear ribonucleoprotein A (843 nt)
CpipJ_CPIJ013860	9	45	2.42	11.88	2.29546	3.3e-06	2.78e-05	| Culex pipiens eukaryotic translation initiation factor 2 subunit beta (1154 nt)
CpipJ_CPIJ003613	10	50	2.69	13.2	2.29486	1.62e-06	1.42e-05	| Culex pipiens beta-1,3-glucan-binding protein (1338 nt)
CpipJ_CPIJ006124	43	213	11.55	56.24	2.2837	1.54e-13	3.12e-12	| Culex pipiens prolylcarboxypeptidase (1589 nt)
CpipJ_CPIJ006472	88	435	23.63	114.86	2.28118	1.45e-13	2.97e-12	| Culex pipiens myo-inositol-1 phosphate synthase (8822 nt)
CpipJ_CPIJ006348	15	74	4.03	19.54	2.27758	6.64e-08	6.95e-07	| Culex pipiens conserved hypothetical protein (1041 nt)
CpipJ_CPIJ002043	280	1380	75.18	364.37	2.27698	0	0	| Culex pipiens translocon-associated protein, delta subunit (933 nt)
CpipJ_CPIJ001464	52	256	13.96	67.59	2.27551	9.9e-14	2.12e-12	| Culex pipiens alpha-amylase A (1530 nt)
CpipJ_CPIJ016662	33	162	8.86	42.77	2.27122	8.14e-13	1.35e-11	| Culex pipiens leucine aminopeptidase 1 (1663 nt)
CpipJ_CPIJ011560	107	525	28.73	138.62	2.27051	5.64e-14	1.27e-12	| Culex pipiens conserved hypothetical protein (10682 nt)
CpipJ_CPIJ002831	53	259	14.23	68.39	2.26485	8.99e-14	1.94e-12	| Culex pipiens oligopeptide transporter (8047 nt)
CpipJ_CPIJ001839	8	39	2.15	10.3	2.26024	9.23e-06	7.24e-05	| Culex pipiens cuticle protein (653 nt)
CpipJ_CPIJ006158	8	39	2.15	10.3	2.26024	9.23e-06	7.24e-05	| Culex pipiens cyclohex-1-ene-1-carboxyl-CoA hydratase (2019 nt)
CpipJ_CPIJ009947	36	175	9.67	46.21	2.25662	2.26e-13	4.38e-12	| Culex pipiens vacuolar ATP synthase subunit ac39 (8279 nt)
CpipJ_CPIJ000247	6	29	1.61	7.66	2.25028	0.000100738	0.000657364	| Culex pipiens syntaxin Interacting protein 1 (292 nt)
CpipJ_CPIJ014051	6	29	1.61	7.66	2.25028	0.000100738	0.000657759	| Culex pipiens glutathione-s-transferase theta, gst (755 nt)
CpipJ_CPIJ009257	11	53	2.95	13.99	2.24561	8.93e-07	8.18e-06	| Culex pipiens mitochondrial ribosomal protein L36 (423 nt)
CpipJ_CPIJ006508	133	639	35.71	168.72	2.24023	2.14e-13	4.16e-12	| Culex pipiens UDP-glucuronosyltransferase 2B4 (1815 nt)
CpipJ_CPIJ001740	54	259	14.5	68.39	2.23773	8.24e-14	1.81e-12	| Culex pipiens mannose-P-dolichol utilization defect 1 protein (1133 nt)
CpipJ_CPIJ005611	61	292	16.38	77.1	2.2348	4.51e-14	1.03e-12	| Culex pipiens tumor suppressor candidate 3 (1498 nt)
CpipJ_CPIJ001886	37	177	9.93	46.73	2.23448	1.71e-13	3.4e-12	| Culex pipiens cytochrome P450 4C1 (1702 nt)
CpipJ_CPIJ002746	491	2349	131.84	620.22	2.23399	6.35e-13	1.1e-11	| Culex pipiens conserved hypothetical protein (515 nt)
CpipJ_CPIJ014227	27	129	7.25	34.06	2.23203	2.92e-11	4.14e-10	| Culex pipiens SEC14 (4169 nt)
CpipJ_CPIJ019136	22	105	5.91	27.72	2.2297	7.38e-10	9.35e-09	| Culex pipiens 39S ribosomal protein L35, mitochondrial (745 nt)
CpipJ_CPIJ015644	9	43	2.42	11.35	2.22961	4.35e-06	3.61e-05	| Culex pipiens nucleoporin Nup37 (965 nt)
CpipJ_CPIJ015862	50	238	13.43	62.84	2.22622	8.68e-14	1.89e-12	| Culex pipiens 60S ribosomal protein L6 (2483 nt)
CpipJ_CPIJ015331	47	223	12.62	58.88	2.22207	3.31e-14	7.69e-13	| Culex pipiens calmin (24962 nt)
CpipJ_CPIJ004840	11	52	2.95	13.73	2.21854	9.5e-07	8.67e-06	| Culex pipiens FAD oxidoreductase (5391 nt)
CpipJ_CPIJ010318	41	193	11.01	50.96	2.21055	1.66e-13	3.33e-12	| Culex pipiens conserved hypothetical protein (1416 nt)
CpipJ_CPIJ019501	26	122	6.98	32.21	2.20621	5.55e-11	7.64e-10	| Culex pipiens hydroxyacylglutathione hydrolase (1218 nt)
CpipJ_CPIJ018033	30	140	8.06	36.97	2.1975	4.45e-12	6.86e-11	| Culex pipiens serine protease (1855 nt)
CpipJ_CPIJ001136	9	42	2.42	11.09	2.19618	5.43e-06	4.42e-05	| Culex pipiens transmembrane protein 115 (1666 nt)
CpipJ_CPIJ014817	74	339	19.87	89.51	2.17146	8.13e-14	1.79e-12	| Culex pipiens Juvenile hormone-inducible protein (1339 nt)
CpipJ_CPIJ019910	75	343	20.14	90.56	2.16881	0	0	| Culex pipiens secreted ferritin G subunit (6975 nt)
CpipJ_CPIJ002692	47	214	12.62	56.5	2.16254	3.31e-14	7.71e-13	| Culex pipiens adipocyte plasma membrane-associated protein (5158 nt)
CpipJ_CPIJ019187	9	41	2.42	10.83	2.16195	7.19e-06	5.75e-05	| Culex pipiens exosome complex exonuclease RRP41 (738 nt)
CpipJ_CPIJ014505	11	50	2.95	13.2	2.16175	1.2e-06	1.07e-05	| Culex pipiens conserved hypothetical protein (620 nt)
CpipJ_CPIJ008583	65	295	17.45	77.89	2.15821	0	0	| Culex pipiens DnaJ domain containing protein (774 nt)
CpipJ_CPIJ009095	15	68	4.03	17.95	2.15513	6.93e-08	7.23e-07	| Culex pipiens luciferin 4-monooxygenase (1759 nt)
CpipJ_CPIJ002514	444	2002	119.22	528.6	2.14855	1.35e-12	2.17e-11	| Culex pipiens pyruvate carboxylase, mitochondrial (7950 nt)
CpipJ_CPIJ008097	26	117	6.98	30.89	2.14584	5.55e-11	7.63e-10	| Culex pipiens conserved hypothetical protein (696 nt)
CpipJ_CPIJ005322	8	36	2.15	9.51	2.14511	2.46e-05	0.000180794	| Culex pipiens conserved hypothetical protein (678 nt)
CpipJ_CPIJ011834	29	130	7.79	34.32	2.13935	8.25e-12	1.24e-10	| Culex pipiens venom allergen 3 (970 nt)
CpipJ_CPIJ011687	15	67	4.03	17.69	2.13408	7.13e-08	7.41e-07	| Culex pipiens inosine-5'-monophosphate dehydrogenase (1792 nt)
CpipJ_CPIJ010472	11	49	2.95	12.94	2.13305	1.44e-06	1.28e-05	| Culex pipiens conserved hypothetical protein (366 nt)
CpipJ_CPIJ009827	44	196	11.81	51.75	2.13155	1.22e-13	2.54e-12	| Culex pipiens conserved hypothetical protein (3118 nt)
CpipJ_CPIJ004850	7	31	1.88	8.19	2.12313	9.57e-05	0.000626887	| Culex pipiens conserved hypothetical protein (405 nt)
CpipJ_CPIJ005508	27	119	7.25	31.42	2.11563	2.92e-11	4.14e-10	| Culex pipiens DNA-J/hsp40 (3331 nt)
CpipJ_CPIJ013832	20	88	5.37	23.24	2.11362	2.72e-09	3.29e-08	| Culex pipiens cytochrome b5 (1232 nt)
CpipJ_CPIJ001717	15	66	4.03	17.43	2.11272	7.44e-08	7.71e-07	| Culex pipiens aspartyl/glutamyl-tRNA(Asn/Gln) amidotransferase subunit B (2847 nt)
CpipJ_CPIJ018834	15	66	4.03	17.43	2.11272	7.44e-08	7.7e-07	| Culex pipiens conserved hypothetical protein (829 nt)
CpipJ_CPIJ010382	86	378	23.09	99.81	2.11192	0	0	| Culex pipiens mitochondrial import inner membrane translocase subunit Tim10 (349 nt)
CpipJ_CPIJ010896	10	44	2.69	11.62	2.11093	4.25e-06	3.54e-05	| Culex pipiens conserved hypothetical protein (572 nt)
CpipJ_CPIJ009107	8	35	2.15	9.24	2.10356	3.72e-05	0.000262319	| Culex pipiens conserved hypothetical protein (5698 nt)
CpipJ_CPIJ008663	171	742	45.92	195.92	2.09307	4.83e-13	8.56e-12	| Culex pipiens conserved hypothetical protein (750 nt)
CpipJ_CPIJ009733	272	1168	73.04	308.4	2.07804	7.43e-13	1.26e-11	| Culex pipiens glucose 1-dehydrogenase 2 (1718 nt)
CpipJ_CPIJ002049	14	60	3.76	15.84	2.07477	1.81e-07	1.8e-06	| Culex pipiens adaptin, alpha/gamma/epsilon (20572 nt)
CpipJ_CPIJ003940	14	60	3.76	15.84	2.07477	1.81e-07	1.8e-06	| Culex pipiens ubiquitin carboxyl-terminal hydrolase isozyme L5 (1236 nt)
CpipJ_CPIJ007075	11	47	2.95	12.41	2.07272	2.5e-06	2.15e-05	| Culex pipiens trypsin (9072 nt)
CpipJ_CPIJ017394	26	111	6.98	29.31	2.07009	5.56e-11	7.64e-10	| Culex pipiens peptidyl-tRNA hydrolase 2, mitochondrial (765 nt)
CpipJ_CPIJ017326	308	1312	82.7	346.42	2.06656	0	0	| Culex pipiens general odorant-binding protein 99a (668 nt)
CpipJ_CPIJ007384	171	727	45.92	191.95	2.06354	4.83e-13	8.57e-12	| Culex pipiens azurocidin (899 nt)
CpipJ_CPIJ015035	8	34	2.15	8.98	2.06238	5.77e-05	0.000390578	| Culex pipiens myosin-IB (12557 nt)
CpipJ_CPIJ016843	8	34	2.15	8.98	2.06238	5.77e-05	0.000390335	| Culex pipiens histone deacetylase complex subunit SAP18 (528 nt)
CpipJ_CPIJ000731	33	140	8.86	36.97	2.06098	8.14e-13	1.36e-11	| Culex pipiens suppressor/enhancer of lin-12 protein 9 (1425 nt)
CpipJ_CPIJ010716	10	42	2.69	11.09	2.04358	8.83e-06	6.95e-05	| Culex pipiens luciferin 4-monooxygenase (1777 nt)
CpipJ_CPIJ004086	97	406	26.05	107.2	2.04095	1.93e-13	3.79e-12	| Culex pipiens angiotensin-converting enzyme (5622 nt)
CpipJ_CPIJ006040	43	179	11.55	47.26	2.03273	1.54e-13	3.14e-12	| Culex pipiens chaperonin (13273 nt)
CpipJ_CPIJ010621	18	74	4.83	19.54	2.01634	1.29e-08	1.45e-07	| Culex pipiens mannosyl-oligosaccharide glucosidase (7084 nt)
CpipJ_CPIJ018066	20	82	5.37	21.65	2.01137	3.14e-09	3.77e-08	| Culex pipiens conserved hypothetical protein (370 nt)
CpipJ_CPIJ014226	174	711	46.72	187.73	2.00655	2.62e-13	4.98e-12	| Culex pipiens cellular retinaldehyde-binding protein (1033 nt)
CpipJ_CPIJ007179	25	102	6.71	26.93	2.00483	1.1e-10	1.48e-09	| Culex pipiens proteasome subunit alpha type 7-1 (913 nt)
CpipJ_CPIJ014576	24	97	6.44	25.61	1.99157	2.18e-10	2.87e-09	| Culex pipiens conserved hypothetical protein (2575 nt)
CpipJ_CPIJ008661	26	104	6.98	27.46	1.97603	5.92e-11	8.12e-10	| Culex pipiens conserved hypothetical protein (684 nt)
CpipJ_CPIJ000881	199	796	53.43	210.17	1.97583	2.27e-13	4.36e-12	| Culex pipiens conserved hypothetical protein (13654 nt)
CpipJ_CPIJ018292	8	32	2.15	8.45	1.97461	0.000143805	0.000902139	| Culex pipiens conserved hypothetical protein (17120 nt)
CpipJ_CPIJ000655	9	36	2.42	9.51	1.97444	5.42e-05	0.000370287	| Culex pipiens cytochrome P450 9b2 (1964 nt)
CpipJ_CPIJ001423	9	36	2.42	9.51	1.97444	5.42e-05	0.000370519	| Culex pipiens ubiquitin-activating enzyme E1 (18217 nt)
CpipJ_CPIJ012682	64	255	17.18	67.33	1.97052	0	0	| Culex pipiens mitochondrial dicarboxylate carrier (1735 nt)
CpipJ_CPIJ001556	55	219	14.77	57.82	1.9689	2.26e-14	5.4e-13	| Culex pipiens acyl-coenzyme A oxidase 3 (3761 nt)
CpipJ_CPIJ016419	22	87	5.91	22.97	1.95852	1.01e-09	1.27e-08	| Culex pipiens hypothetical protein (556 nt)
CpipJ_CPIJ002675	18	71	4.83	18.75	1.9568	2.25e-08	2.48e-07	| Culex pipiens glutathione S-transferase 1 (705 nt)
CpipJ_CPIJ006777	16	63	4.3	16.63	1.95138	1.23e-07	1.25e-06	| Culex pipiens conserved hypothetical protein (809 nt)
CpipJ_CPIJ001089	18	70	4.83	18.48	1.93587	3.01e-08	3.25e-07	| Culex pipiens lactosylceramide 4-alpha-galactosyltransferase (1176 nt)
CpipJ_CPIJ015209	203	785	54.51	207.27	1.92692	3.83e-13	6.96e-12	| Culex pipiens 3-hydroxyisobutyrate dehydrogenase (9783 nt)
CpipJ_CPIJ020055	14	54	3.76	14.26	1.92317	1.1e-06	1e-05	| Culex pipiens conserved hypothetical protein (668 nt)
CpipJ_CPIJ007281	21	81	5.64	21.39	1.92317	3.2e-09	3.83e-08	| Culex pipiens cofactor required for Sp1 transcriptional activation subunit 9 (1097 nt)
CpipJ_CPIJ004020	13	50	3.49	13.2	1.91924	2.83e-06	2.4e-05	| Culex pipiens saccharopine dehydrogenase domain-containing protein (3525 nt)
CpipJ_CPIJ000992	127	488	34.1	128.85	1.91785	1.91e-13	3.77e-12	| Culex pipiens juvenile hormone epoxide hydrolase 1 (1456 nt)
CpipJ_CPIJ000336	17	65	4.56	17.16	1.91194	1.03e-07	1.06e-06	| Culex pipiens conserved hypothetical protein (339 nt)
CpipJ_CPIJ002542	34	130	9.13	34.32	1.91036	5.11e-13	8.96e-12	| Culex pipiens mitochondrial import receptor subunit tom40 (6619 nt)
CpipJ_CPIJ002125	192	731	51.55	193.01	1.90463	1.34e-13	2.74e-12	| Culex pipiens chymotrypsin BI (1004 nt)
CpipJ_CPIJ007534	25	95	6.71	25.08	1.90215	2.02e-10	2.68e-09	| Culex pipiens inner membrane protein COX18, mitochondrial (1192 nt)
CpipJ_CPIJ011093	9	34	2.42	8.98	1.89171	0.000135117	0.000853541	| Culex pipiens conserved hypothetical protein (963 nt)
CpipJ_CPIJ011018	269	1013	72.23	267.47	1.88871	9.02e-14	1.95e-12	| Culex pipiens conserved hypothetical protein (13810 nt)
CpipJ_CPIJ000225	20	75	5.37	19.8	1.88251	1.44e-08	1.62e-07	| Culex pipiens UDP-glucuronosyltransferase R-21 (1691 nt)
CpipJ_CPIJ019207	15	56	4.03	14.79	1.87577	1e-06	9.09e-06	| Culex pipiens conserved hypothetical protein (111 nt)
CpipJ_CPIJ000751	30	112	8.06	29.57	1.87528	7.62e-12	1.14e-10	| Culex pipiens transmembrane domain-containing conserved hypothetical protein (645 nt)
CpipJ_CPIJ010324	273	1014	73.3	267.73	1.86889	2.34e-13	4.5e-12	| Culex pipiens conserved hypothetical protein (1582 nt)
CpipJ_CPIJ007654	58	215	15.57	56.77	1.86636	2.69e-14	6.34e-13	| Culex pipiens mitochondrial ribosomal protein S11 (1475 nt)
CpipJ_CPIJ003364	13	48	3.49	12.67	1.86012	6.77e-06	5.44e-05	| Culex pipiens splicing factor 3A subunit 2 (756 nt)
CpipJ_CPIJ003103	118	435	31.68	114.86	1.85823	0	0	| Culex pipiens croquemort (1633 nt)
CpipJ_CPIJ009201	161	592	43.23	156.31	1.85431	3.64e-14	8.45e-13	| Culex pipiens N-myc downstream regulated (35560 nt)
CpipJ_CPIJ009646	55	202	14.77	53.34	1.85255	2.26e-14	5.44e-13	| Culex pipiens conserved hypothetical protein (9506 nt)
CpipJ_CPIJ000562	538	1973	144.46	520.95	1.85047	8.15e-14	1.79e-12	| Culex pipiens conserved hypothetical protein (778 nt)
CpipJ_CPIJ004222	433	1586	116.27	418.76	1.84864	1.41e-12	2.27e-11	| Culex pipiens pancreatic triacylglycerol lipase (1145 nt)
CpipJ_CPIJ015882	36	131	9.67	34.59	1.83877	3.25e-13	6e-12	| Culex pipiens hypothetical protein (1247 nt)
CpipJ_CPIJ011052	55	199	14.77	52.54	1.83075	2.26e-14	5.45e-13	| Culex pipiens conserved hypothetical protein (3453 nt)
CpipJ_CPIJ008576	18	65	4.83	17.16	1.82895	2.1e-07	2.06e-06	| Culex pipiens pre-mRNA branch site protein p14 (506 nt)
CpipJ_CPIJ001066	15	54	4.03	14.26	1.82312	2.39e-06	2.07e-05	| Culex pipiens conserved hypothetical protein (2413 nt)
CpipJ_CPIJ012911	10	36	2.69	9.51	1.82184	0.000125527	0.000800403	| Culex pipiens ubiquinone biosynthesis protein COQ9, mitochondrial (933 nt)
CpipJ_CPIJ009025	716	2572	192.25	679.1	1.82064	1.3e-13	2.7e-12	| Culex pipiens hypothetical protein (2466 nt)
CpipJ_CPIJ009597	12	43	3.22	11.35	1.81756	2.79e-05	0.000201584	| Culex pipiens conserved hypothetical protein (5135 nt)
CpipJ_CPIJ002943	140	500	37.59	132.02	1.81234	1.04e-13	2.22e-12	| Culex pipiens conserved hypothetical protein (1006 nt)
CpipJ_CPIJ001128	14	50	3.76	13.2	1.81173	6.25e-06	5.05e-05	| Culex pipiens valacyclovir hydrolase (1155 nt)
CpipJ_CPIJ010001	25	89	6.71	23.5	1.80828	1.55e-09	1.93e-08	| Culex pipiens tRNA methyltransferase (2196 nt)
CpipJ_CPIJ013731	16	57	4.3	15.05	1.80735	1.42e-06	1.26e-05	| Culex pipiens conserved hypothetical protein (546 nt)
CpipJ_CPIJ012857	11	39	2.95	10.3	1.80386	7.39e-05	0.000490531	| Culex pipiens conserved hypothetical protein (2667 nt)
CpipJ_CPIJ010526	11	39	2.95	10.3	1.80386	7.39e-05	0.000490232	| Culex pipiens cysteinyl-tRNA synthetase (2259 nt)
CpipJ_CPIJ009912	57	202	15.31	53.34	1.80074	8.66e-14	1.89e-12	| Culex pipiens mitochondrial ribosomal protein S34 (616 nt)
CpipJ_CPIJ006123	860	3045	230.92	803.99	1.79978	1.59e-12	2.54e-11	| Culex pipiens prolylcarboxypeptidase (1714 nt)
CpipJ_CPIJ010839	13	46	3.49	12.15	1.79966	1.65e-05	0.000124056	| Culex pipiens L-seryl-tRNA(Ser/Sec) kinase (540 nt)
CpipJ_CPIJ017532	91	322	24.43	85.02	1.79915	6.66e-15	1.65e-13	| Culex pipiens conserved hypothetical protein (869 nt)
CpipJ_CPIJ007480	32	113	8.59	29.84	1.79652	1.22e-11	1.8e-10	| Culex pipiens transmembrane emp24 domain-containing protein 9 (894 nt)
CpipJ_CPIJ009933	19	67	5.1	17.69	1.79436	1.92e-07	1.9e-06	| Culex pipiens adenylate kinase isoenzyme 6 (908 nt)
CpipJ_CPIJ016929	43	151	11.55	39.87	1.78741	1.59e-13	3.19e-12	| Culex pipiens sarcosine dehydrogenase, mitochondrial (3335 nt)
CpipJ_CPIJ005330	12	42	3.22	11.09	1.78413	4.35e-05	0.000305217	| Culex pipiens 60S ribosome subunit biogenesis protein NIP7 (596 nt)
CpipJ_CPIJ004233	20	70	5.37	18.48	1.78297	1.14e-07	1.16e-06	| Culex pipiens sugar transporter (6475 nt)
CpipJ_CPIJ019917	16	56	4.3	14.79	1.78221	2.2e-06	1.91e-05	| Culex pipiens triacylglycerol lipase (4267 nt)
CpipJ_CPIJ013182	582	2035	156.27	537.32	1.78174	7.47e-13	1.26e-11	| Culex pipiens conserved hypothetical protein (719 nt)
CpipJ_CPIJ015280	60	208	16.11	54.92	1.76938	0	0	| Culex pipiens cytochrome c oxidase assembly protein COX11, mitochondrial (799 nt)
CpipJ_CPIJ003223	11	38	2.95	10.03	1.76553	0.000115415	0.000739391	| Culex pipiens conserved hypothetical protein (1541 nt)
CpipJ_CPIJ002747	235	811	63.1	214.13	1.76278	4.92e-13	8.68e-12	| Culex pipiens conserved hypothetical protein (565 nt)
CpipJ_CPIJ013744	24	82	6.44	21.65	1.74923	1.43e-08	1.61e-07	| Culex pipiens RWD domain-containing protein 1 (819 nt)
CpipJ_CPIJ015053	40	136	10.74	35.91	1.74139	4.09e-13	7.4e-12	| Culex pipiens mitochondrial 28S ribosomal protein S25 (704 nt)
CpipJ_CPIJ019682	15	51	4.03	13.47	1.7409	8.91e-06	7.01e-05	| Culex pipiens conserved hypothetical protein (1448 nt)
CpipJ_CPIJ002073	15	51	4.03	13.47	1.7409	8.91e-06	7.01e-05	| Culex pipiens juvenile hormone esterase (11956 nt)
CpipJ_CPIJ000800	27	91	7.25	24.03	1.72878	3.03e-09	3.64e-08	| Culex pipiens ethanolaminephosphotransferase (25034 nt)
CpipJ_CPIJ005186	14	47	3.76	12.41	1.7227	2.34e-05	0.000172648	| Culex pipiens organic anion transporter (7202 nt)
CpipJ_CPIJ017373	51	171	13.69	45.15	1.7216	5.66e-14	1.27e-12	| Culex pipiens glutamate carboxypeptidase (5262 nt)
CpipJ_CPIJ009066	12	40	3.22	10.56	1.71348	0.000105142	0.000682829	| Culex pipiens outspread (13273 nt)
CpipJ_CPIJ014719	33	110	8.86	29.04	1.71266	8.92e-11	1.21e-09	| Culex pipiens alaserpin (3340 nt)
CpipJ_CPIJ004400	465	1545	124.86	407.94	1.70805	1.2e-13	2.5e-12	| Culex pipiens ornithine aminotransferase, mitochondrial (1463 nt)
CpipJ_CPIJ003204	196	650	52.63	171.62	1.70526	3.11e-13	5.82e-12	| Culex pipiens DNAJ chaperone (4193 nt)
CpipJ_CPIJ002685	35	116	9.4	30.63	1.70421	3.19e-11	4.5e-10	| Culex pipiens enoyl-CoA hydratase ECHA12 (3382 nt)
CpipJ_CPIJ011923	213	702	57.19	185.35	1.69642	4.23e-13	7.59e-12	| Culex pipiens conserved hypothetical protein (4854 nt)
CpipJ_CPIJ003964	58	190	15.57	50.17	1.68806	2.69e-14	6.35e-13	| Culex pipiens conserved hypothetical protein (23042 nt)
CpipJ_CPIJ002384	154	502	41.35	132.55	1.68058	3.11e-13	5.81e-12	| Culex pipiens endoplasmin (3743 nt)
CpipJ_CPIJ000160	27	88	7.25	23.24	1.68056	1.09e-08	1.24e-07	| Culex pipiens DNA replication licensing factor MCM7 (2519 nt)
CpipJ_CPIJ007693	55	179	14.77	47.26	1.67795	2.26e-14	5.43e-13	| Culex pipiens conserved hypothetical protein (938 nt)
CpipJ_CPIJ012738	1079	3499	289.72	923.87	1.67303	3.8e-12	5.9e-11	| Culex pipiens 60S ribosomal protein L35 (1059 nt)
CpipJ_CPIJ013638	17	55	4.56	14.52	1.67094	7.36e-06	5.88e-05	| Culex pipiens neurexin (58190 nt)
CpipJ_CPIJ000959	17	55	4.56	14.52	1.67094	7.36e-06	5.88e-05	| Culex pipiens conserved hypothetical protein (903 nt)
CpipJ_CPIJ019321	1119	3620	300.46	955.81	1.66955	5.85e-12	8.89e-11	| Culex pipiens prolyl-tRNA synthetase (10682 nt)
CpipJ_CPIJ010133	13	42	3.49	11.09	1.66796	9.5e-05	0.000622997	| Culex pipiens structural maintenance of chromosomes smc2 (12483 nt)
CpipJ_CPIJ009054	33	106	8.86	27.99	1.65953	4.85e-10	6.26e-09	| Culex pipiens coiled-coil domain-containing protein 47 (1771 nt)
CpipJ_CPIJ000415	20	64	5.37	16.9	1.65403	1.51e-06	1.33e-05	| Culex pipiens phosphatidyltransferase (3902 nt)
CpipJ_CPIJ007398	52	166	13.96	43.83	1.65062	1.06e-13	2.26e-12	| Culex pipiens transcription initiation factor IIA gamma chain (782 nt)
CpipJ_CPIJ007900	16	51	4.3	13.47	1.64734	1.92e-05	0.000142587	| Culex pipiens conserved hypothetical protein (5501 nt)
CpipJ_CPIJ019520	24	76	6.44	20.07	1.63991	1.85e-07	1.84e-06	| Culex pipiens conserved hypothetical protein (16136 nt)
CpipJ_CPIJ003826	245	773	65.79	204.1	1.63334	4.49e-13	8.02e-12	| Culex pipiens serine protease1/2 (1150 nt)
CpipJ_CPIJ003005	52	162	13.96	42.77	1.6153	1.39e-13	2.84e-12	| Culex pipiens coatomer subunit zeta-1 (1063 nt)
CpipJ_CPIJ018591	44	137	11.81	36.17	1.61478	3.89e-12	6.03e-11	| Culex pipiens calcyclin-binding protein (985 nt)
CpipJ_CPIJ003654	180	559	48.33	147.6	1.6107	4.5e-13	8.02e-12	| Culex pipiens electron transfer flavoprotein subunit beta (1227 nt)
CpipJ_CPIJ011486	296	914	79.48	241.33	1.60234	4.17e-13	7.51e-12	| Culex pipiens NOMO3 protein (1615 nt)
CpipJ_CPIJ010893	48	148	12.89	39.08	1.60018	8.77e-13	1.45e-11	| Culex pipiens proteasome subunit alpha type 4 (1083 nt)
CpipJ_CPIJ019469	56	172	15.04	45.41	1.59421	5.22e-14	1.18e-12	| Culex pipiens disulfide-isomerase A5 (1980 nt)
CpipJ_CPIJ015407	15	46	4.03	12.15	1.5921	7.6e-05	0.00050346	| Culex pipiens xaa-Pro aminopeptidase 1 (2031 nt)
CpipJ_CPIJ006946	85	260	22.82	68.65	1.58896	8.48e-14	1.85e-12	| Culex pipiens proteasome subunit alpha type 2 (853 nt)
CpipJ_CPIJ016659	58	177	15.57	46.73	1.58558	3.29e-14	7.69e-13	| Culex pipiens serine/threonine-protein phosphatase PP-V (1042 nt)
CpipJ_CPIJ019510	77	235	20.68	62.05	1.5852	7.75e-14	1.71e-12	| Culex pipiens GTP binding protein (3475 nt)
CpipJ_CPIJ014041	67	204	17.99	53.86	1.58202	0	0	| Culex pipiens conserved hypothetical protein (6658 nt)
CpipJ_CPIJ013086	25	76	6.71	20.07	1.58066	3.81e-07	3.65e-06	| Culex pipiens BRCA2 and CDKN1A-interacting protein (1132 nt)
CpipJ_CPIJ012931	26	79	6.98	20.86	1.57944	2.26e-07	2.21e-06	| Culex pipiens conserved hypothetical protein (657 nt)
CpipJ_CPIJ010446	91	276	24.43	72.87	1.57667	6.66e-15	1.65e-13	| Culex pipiens Juvenile hormone-inducible protein (9824 nt)
CpipJ_CPIJ015929	30	91	8.06	24.03	1.57598	2.78e-08	3.03e-07	| Culex pipiens mitochondrial ribosomal protein S18A (612 nt)
CpipJ_CPIJ003399	73	221	19.6	58.35	1.57388	0	0	| Culex pipiens peroxiredoxins, prx-1, prx-2, prx-3 (2271 nt)
CpipJ_CPIJ006724	4851	14682	1302.55	3876.59	1.57345	1.09e-11	1.61e-10	| Culex pipiens tubulin alpha-1 chain (2817 nt)
CpipJ_CPIJ002115	54	163	14.5	43.04	1.56963	1.93e-13	3.79e-12	| Culex pipiens conserved hypothetical protein (1081 nt)
CpipJ_CPIJ016511	18	54	4.83	14.26	1.56188	2.32e-05	0.000171229	| Culex pipiens small nuclear ribonucleoprotein Sm D1 (624 nt)
CpipJ_CPIJ011714	31	93	8.32	24.56	1.56166	2.48e-08	2.72e-07	| Culex pipiens laminin subunit beta-1 (6432 nt)
CpipJ_CPIJ013834	31	93	8.32	24.56	1.56166	2.48e-08	2.72e-07	| Culex pipiens ARP2/3 complex 21 kDa subunit (1230 nt)
CpipJ_CPIJ000106	24	72	6.44	19.01	1.56163	9.71e-07	8.85e-06	| Culex pipiens elongase, puatative (1079 nt)
CpipJ_CPIJ006728	32	96	8.59	25.35	1.56126	1.47e-08	1.65e-07	| Culex pipiens conserved hypothetical protein (1133 nt)
CpipJ_CPIJ014901	38	114	10.2	30.1	1.56119	6.49e-10	8.3e-09	| Culex pipiens conserved hypothetical protein (378 nt)
CpipJ_CPIJ017247	26	78	6.98	20.59	1.56064	3.39e-07	3.26e-06	| Culex pipiens microsomal signal peptidase 18 kDa subunit (1750 nt)
CpipJ_CPIJ010816	20	60	5.37	15.84	1.56058	8.02e-06	6.37e-05	| Culex pipiens mesoderm development candidate 2 (800 nt)
CpipJ_CPIJ001892	15	45	4.03	11.88	1.55968	0.000115319	0.000739209	| Culex pipiens transamidase complex subunit PIG-U (1460 nt)
CpipJ_CPIJ007622	129	386	34.64	101.92	1.55693	1.22e-14	2.99e-13	| Culex pipiens glucose dehydrogenase (1518 nt)
CpipJ_CPIJ009388	66	197	17.72	52.02	1.55369	0	0	| Culex pipiens thermosome subunit alpha (1993 nt)
CpipJ_CPIJ001227	95	283	25.51	74.72	1.55043	1.31e-13	2.71e-12	| Culex pipiens actin (7140 nt)
CpipJ_CPIJ003713	22	65	5.91	17.16	1.53782	4.19e-06	3.5e-05	| Culex pipiens Ptcd2 protein (1144 nt)
CpipJ_CPIJ002053	17	50	4.56	13.2	1.53343	5.96e-05	0.000402575	| Culex pipiens conserved hypothetical protein (1318 nt)
CpipJ_CPIJ010315	36	106	9.67	27.99	1.53332	4.1e-09	4.9e-08	| Culex pipiens Juvenile hormone-inducible protein (2207 nt)
CpipJ_CPIJ002691	71	207	19.06	54.66	1.51994	0	0	| Culex pipiens small nuclear ribonucleoprotein F (267 nt)
CpipJ_CPIJ017424	22	64	5.91	16.9	1.51579	6.27e-06	5.07e-05	| Culex pipiens small nuclear ribonucleoprotein E (366 nt)
CpipJ_CPIJ007255	49	142	13.16	37.49	1.51035	1.61e-11	2.34e-10	| Culex pipiens cytidylate kinase (8216 nt)
CpipJ_CPIJ006945	18	52	4.83	13.73	1.50724	5.24e-05	0.000361083	| Culex pipiens interleukin enhancer-binding factor 2 (399 nt)
CpipJ_CPIJ001743	25	72	6.71	19.01	1.50237	1.92e-06	1.68e-05	| Culex pipiens carboxypeptidase A2 (1544 nt)
CpipJ_CPIJ008309	40	114	10.74	30.1	1.48677	2.5e-09	3.04e-08	| Culex pipiens para-hydroxybenzoate-polyprenyltransferase, mitochondrial (1676 nt)
CpipJ_CPIJ013967	93	265	24.97	69.97	1.48654	1.73e-13	3.42e-12	| Culex pipiens transmembrane protein 49 (2656 nt)
CpipJ_CPIJ006367	90	256	24.17	67.59	1.48359	0	0	| Culex pipiens transmembrane protein 93 (638 nt)
CpipJ_CPIJ002142	2746	7786	737.33	2055.79	1.47931	0	0	| Culex pipiens chymotrypsin BI (940 nt)
CpipJ_CPIJ008353	24	68	6.44	17.95	1.47885	4.84e-06	4e-05	| Culex pipiens conserved hypothetical protein (602 nt)
CpipJ_CPIJ005261	17	48	4.56	12.67	1.47431	0.000133544	0.000844099	| Culex pipiens COP9 signalosome complex subunit 8 (714 nt)
CpipJ_CPIJ010497	235	662	63.1	174.79	1.46991	4.92e-13	8.67e-12	| Culex pipiens elastase (1641 nt)
CpipJ_CPIJ010486	113	318	30.34	83.96	1.46848	2.88e-13	5.41e-12	| Culex pipiens glycyl-tRNA synthetase (10981 nt)
CpipJ_CPIJ007247	25	70	6.71	18.48	1.46158	4.24e-06	3.54e-05	| Culex pipiens tRNA (uridine-2'-O-)-methyltransferase TRM7 (1038 nt)
CpipJ_CPIJ001741	25	70	6.71	18.48	1.46158	4.24e-06	3.53e-05	| Culex pipiens myosin-VIIa (9739 nt)
CpipJ_CPIJ018609	71	198	19.06	52.28	1.45571	0	0	| Culex pipiens mitochondrial import inner membrane translocase subunit tim44 (6608 nt)
CpipJ_CPIJ006558	199	555	53.43	146.54	1.45557	2.27e-13	4.37e-12	| Culex pipiens peptidoglycan recognition protein la (10449 nt)
CpipJ_CPIJ003309	18	50	4.83	13.2	1.45044	0.000116378	0.000743806	| Culex pipiens succinate semialdehyde dehydrogenase, mitochondrial (1986 nt)
CpipJ_CPIJ010596	26	72	6.98	19.01	1.44546	3.71e-06	3.11e-05	| Culex pipiens splicing factor 3B subunit 2 (2675 nt)
CpipJ_CPIJ004529	110	304	29.54	80.27	1.44219	7.31e-14	1.63e-12	| Culex pipiens ubiquitin-conjugating enzyme E2-25kD (9968 nt)
CpipJ_CPIJ009165	54	149	14.5	39.34	1.43994	2.72e-11	3.89e-10	| Culex pipiens tripartite motif protein (9798 nt)
CpipJ_CPIJ017407	219	603	58.8	159.21	1.43704	5.12e-13	8.95e-12	| Culex pipiens mitochondrial 39S ribosomal protein L3 (1374 nt)
CpipJ_CPIJ019831	19	52	5.1	13.73	1.42876	0.000101135	0.00065956	| Culex pipiens conserved hypothetical protein (1195 nt)
CpipJ_CPIJ002367	23	63	6.18	16.63	1.42811	1.8e-05	0.00013434	| Culex pipiens conserved hypothetical protein (13159 nt)
CpipJ_CPIJ006749	882	2413	236.83	637.12	1.42771	1.64e-12	2.62e-11	| Culex pipiens translation initiation factor 5C (15161 nt)
CpipJ_CPIJ008264	52	142	13.96	37.49	1.42521	1.11e-10	1.5e-09	| Culex pipiens proteasome subunit beta type 7 (1093 nt)
CpipJ_CPIJ020040	50	136	13.43	35.91	1.41893	3.11e-10	4.04e-09	| Culex pipiens conserved hypothetical protein (4509 nt)
CpipJ_CPIJ015086	1033	2799	277.37	739.04	1.41384	0	0	| Culex pipiens ATP synthase subunit d (27069 nt)
CpipJ_CPIJ003334	65	176	17.45	46.47	1.41307	8.92e-13	1.48e-11	| Culex pipiens 26S protease regulatory subunit S10B (1472 nt)
CpipJ_CPIJ008582	34	92	9.13	24.29	1.41168	2.65e-07	2.58e-06	| Culex pipiens hypothetical protein (709 nt)
CpipJ_CPIJ005324	40	108	10.74	28.52	1.40898	2.53e-08	2.76e-07	| Culex pipiens UDP-glucuronosyltransferase 2B18 (1629 nt)
CpipJ_CPIJ010413	96	259	25.78	68.39	1.40753	8.22e-15	2.03e-13	| Culex pipiens mitochondrial import inner membrane translocase subunit Tim23 (999 nt)
CpipJ_CPIJ000305	38	102	10.2	26.93	1.40065	7.11e-08	7.4e-07	| Culex pipiens hypothetical protein (661 nt)
CpipJ_CPIJ013962	44	118	11.81	31.16	1.39969	6.82e-09	7.95e-08	| Culex pipiens sumo-1-activating enzyme E1a (5396 nt)
CpipJ_CPIJ008135	37	99	9.93	26.14	1.39639	1.19e-07	1.21e-06	| Culex pipiens lactoylglutathione lyase (8773 nt)
CpipJ_CPIJ011187	27	72	7.25	19.01	1.39071	6.94e-06	5.56e-05	| Culex pipiens deoxyribonuclease I (2125 nt)
CpipJ_CPIJ001745	89	235	23.9	62.05	1.37642	1.11e-13	2.35e-12	| Culex pipiens zinc carboxypeptidase (2811 nt)
CpipJ_CPIJ005137	527	1386	141.51	365.96	1.37078	8.1e-13	1.35e-11	| Culex pipiens Sec61 protein complex gamma subunit (829 nt)
CpipJ_CPIJ004615	43	113	11.55	29.84	1.36935	2.41e-08	2.64e-07	| Culex pipiens conserved hypothetical protein (16522 nt)
CpipJ_CPIJ018503	85	223	22.82	58.88	1.36748	8.88e-14	1.92e-12	| Culex pipiens conserved hypothetical protein (1272 nt)
CpipJ_CPIJ017882	40	104	10.74	27.46	1.35434	1.13e-07	1.15e-06	| Culex pipiens conserved hypothetical protein (511 nt)
CpipJ_CPIJ014618	57	148	15.31	39.08	1.35196	2.45e-10	3.22e-09	| Culex pipiens LSM8 protein (390 nt)
CpipJ_CPIJ012715	169	437	45.38	115.38	1.34626	1.17e-13	2.47e-12	| Culex pipiens Odorant-binding protein 56e (797 nt)
CpipJ_CPIJ015536	43	111	11.55	29.31	1.3435	5.03e-08	5.35e-07	| Culex pipiens outer mitochondrial translocase subunit (252 nt)
CpipJ_CPIJ004838	69	178	18.53	47	1.3428	4.87e-12	7.46e-11	| Culex pipiens 26S proteasome non-ATPase regulatory subunit 3 (1482 nt)
CpipJ_CPIJ010067	50	129	13.43	34.06	1.34262	4.2e-09	4.99e-08	| Culex pipiens ATP-binding cassette sub-family A member 3 (22445 nt)
CpipJ_CPIJ012878	1841	4746	494.33	1253.12	1.34198	9.28e-12	1.38e-10	| Culex pipiens low molecular mass ubiquinone-binding protein (733 nt)
CpipJ_CPIJ010693	70	180	18.8	47.53	1.33811	4.19e-12	6.48e-11	| Culex pipiens uroporphyrinogen decarboxylase (1339 nt)
CpipJ_CPIJ015586	192	493	51.55	130.17	1.33635	1.34e-13	2.75e-12	| Culex pipiens conserved hypothetical protein (845 nt)
CpipJ_CPIJ011552	138	354	37.05	93.47	1.33503	2.74e-13	5.17e-12	| Culex pipiens 26S protease regulatory subunit 4 (1728 nt)
CpipJ_CPIJ012157	80	205	21.48	54.13	1.33343	2.01e-13	3.92e-12	| Culex pipiens polyserase-2 (1500 nt)
CpipJ_CPIJ009979	331	848	88.88	223.9	1.33292	0	0	| Culex pipiens eukaryotic translation initiation factor 4 gamma 3 (2928 nt)
CpipJ_CPIJ017150	1373	3508	368.67	926.24	1.32906	6.13e-12	9.29e-11	| Culex pipiens l(2) long form (6629 nt)
CpipJ_CPIJ010804	143	365	38.4	96.37	1.32748	0	0	| Culex pipiens zinc carboxypeptidase (3592 nt)
CpipJ_CPIJ012151	238	606	63.91	160.01	1.32405	7.86e-13	1.32e-11	| Culex pipiens trypsin (899 nt)
CpipJ_CPIJ000098	478	1217	128.35	321.33	1.32397	1.14e-12	1.88e-11	| Culex pipiens electron transfer flavoprotein-ubiquinone oxidoreductase (2338 nt)
CpipJ_CPIJ006676	26	66	6.98	17.43	1.32027	3.59e-05	0.000253398	| Culex pipiens conserved hypothetical protein (2076 nt)
CpipJ_CPIJ012341	493	1252	132.38	330.57	1.32027	5.27e-13	9.2e-12	| Culex pipiens malic enzyme (12980 nt)
CpipJ_CPIJ018118	162	411	43.5	108.52	1.31887	0	0	| Culex pipiens amidase (5717 nt)
CpipJ_CPIJ001707	28	71	7.52	18.75	1.31809	1.83e-05	0.000136678	| Culex pipiens proteasome subunit alpha type 6 (1099 nt)
CpipJ_CPIJ009711	260	654	69.81	172.68	1.3066	5.1e-13	8.96e-12	| Culex pipiens conserved hypothetical protein (1606 nt)
CpipJ_CPIJ009237	28	70	7.52	18.48	1.29716	2.64e-05	0.000193316	| Culex pipiens 28S ribosomal protein S16 (815 nt)
CpipJ_CPIJ005786	299	746	80.29	196.97	1.29468	6.54e-13	1.13e-11	| Culex pipiens actin-2 (1287 nt)
CpipJ_CPIJ009501	8049	19991	2161.25	5278.37	1.28823	0	0	| Culex pipiens 60S acidic ribosomal protein P0 (1759 nt)
CpipJ_CPIJ016027	38	94	10.2	24.82	1.28293	1.34e-06	1.19e-05	| Culex pipiens coiled-coil domain-containing protein 25 (1107 nt)
CpipJ_CPIJ010858	72	178	19.33	47	1.28182	2.67e-11	3.83e-10	| Culex pipiens cytochrome P450 6a22 (1527 nt)
CpipJ_CPIJ020263	76	187	20.41	49.37	1.27436	1.04e-11	1.54e-10	| Culex pipiens fatty acid oxidation complex subunit alpha (4103 nt)
CpipJ_CPIJ009715	1155	2837	310.13	749.07	1.27223	4.71e-12	7.24e-11	| Culex pipiens conserved hypothetical protein (786 nt)
CpipJ_CPIJ012557	73	179	19.6	47.26	1.26977	3.25e-11	4.58e-10	| Culex pipiens salivary purine nucleosidase (1083 nt)
CpipJ_CPIJ011431	2580	6300	692.76	1663.43	1.26373	0	0	| Culex pipiens conserved hypothetical protein (751 nt)
CpipJ_CPIJ002511	255	622	68.47	164.23	1.26217	0	0	| Culex pipiens red protein (8911 nt)
CpipJ_CPIJ001898	41	100	11.01	26.4	1.26172	8.42e-07	7.73e-06	| Culex pipiens nucleoside diphosphate-linked moiety X motif 19 (1211 nt)
CpipJ_CPIJ000349	55	134	14.77	35.38	1.26026	1.18e-08	1.34e-07	| Culex pipiens UDP-glucuronosyltransferase 1-1 (1623 nt)
CpipJ_CPIJ012220	108	260	29	68.65	1.24321	4.2e-14	9.63e-13	| Culex pipiens microtubule binding protein D-CLIP-190 (21062 nt)
CpipJ_CPIJ013138	28	67	7.52	17.69	1.23413	7.69e-05	0.000508848	| Culex pipiens conserved hypothetical protein (4183 nt)
CpipJ_CPIJ009284	28	67	7.52	17.69	1.23413	7.69e-05	0.000508539	| Culex pipiens peroxisomal biogenesis factor 19 (1351 nt)
CpipJ_CPIJ014772	36	86	9.67	22.71	1.23174	7.49e-06	5.97e-05	| Culex pipiens techylectin-5B (843 nt)
CpipJ_CPIJ003801	74	176	19.87	46.47	1.22571	1.57e-10	2.1e-09	| Culex pipiens NADP-dependent leukotriene B4 12-hydroxydehydrogenase (1094 nt)
CpipJ_CPIJ001620	33	78	8.86	20.59	1.21657	2.42e-05	0.000178557	| Culex pipiens 50S ribosomal protein L1 (1191 nt)
CpipJ_CPIJ001637	28	66	7.52	17.43	1.21277	0.000109113	0.000706086	| Culex pipiens conserved hypothetical protein (2171 nt)
CpipJ_CPIJ018377	432	1018	116	268.79	1.21235	1.25e-12	2.04e-11	| Culex pipiens T-complex protein 1 subunit epsilon (2401 nt)
CpipJ_CPIJ000298	51	120	13.69	31.68	1.21045	1.74e-07	1.74e-06	| Culex pipiens cytochrome P450 6B7 (1858 nt)
CpipJ_CPIJ011413	145	339	38.93	89.51	1.20117	9.13e-14	1.96e-12	| Culex pipiens peroxiredoxin-4 (813 nt)
CpipJ_CPIJ018848	63	147	16.92	38.81	1.1977	9.41e-09	1.08e-07	| Culex pipiens mitochondrial protein import protein MAS5 (1625 nt)
CpipJ_CPIJ000572	40	93	10.74	24.56	1.19332	5.55e-06	4.51e-05	| Culex pipiens steroid dehydrogenase (16585 nt)
CpipJ_CPIJ015623	207	481	55.58	127	1.19219	3.12e-13	5.82e-12	| Culex pipiens predicted protein (26220 nt)
CpipJ_CPIJ014672	53	123	14.23	32.48	1.19062	1.78e-07	1.77e-06	| Culex pipiens conserved hypothetical protein (15447 nt)
CpipJ_CPIJ000948	12258	28379	3291.42	7493.11	1.18685	0	0	| Culex pipiens enolase (1957 nt)
CpipJ_CPIJ002286	64	148	17.18	39.08	1.1857	1.12e-08	1.27e-07	| Culex pipiens conserved hypothetical protein (13332 nt)
CpipJ_CPIJ012130	152	351	40.81	92.68	1.18334	2.05e-13	4e-12	| Culex pipiens conserved hypothetical protein (2994 nt)
CpipJ_CPIJ013559	240	553	64.44	146.01	1.18004	0	0	| Culex pipiens disulfide isomerase (13770 nt)
CpipJ_CPIJ005346	33	76	8.86	20.07	1.17966	4.81e-05	0.000333095	| Culex pipiens conserved hypothetical protein (6206 nt)
CpipJ_CPIJ006934	35	80	9.4	21.12	1.16788	3.46e-05	0.000245096	| Culex pipiens conserved hypothetical protein (14911 nt)
CpipJ_CPIJ003550	419	957	112.51	252.68	1.16726	0	0	| Culex pipiens 78 kDa glucose-regulated protein (1974 nt)
CpipJ_CPIJ013352	122	278	32.76	73.4	1.16384	1.31e-13	2.71e-12	| Culex pipiens prefoldin subunit 3 (780 nt)
CpipJ_CPIJ009148	550	1250	147.68	330.05	1.16021	6.02e-13	1.05e-11	| Culex pipiens acyl-CoA dehydrogenase (1585 nt)
CpipJ_CPIJ007064	160	362	42.96	95.58	1.15371	1.95e-13	3.83e-12	| Culex pipiens conserved hypothetical protein (3055 nt)
CpipJ_CPIJ016874	178	400	47.8	105.61	1.14366	2.41e-13	4.61e-12	| Culex pipiens conserved hypothetical protein (2190 nt)
CpipJ_CPIJ018288	65	146	17.45	38.55	1.1435	3.56e-08	3.83e-07	| Culex pipiens membrane protein (532 nt)
CpipJ_CPIJ011421	37	83	9.93	21.92	1.14238	3.46e-05	0.000245385	| Culex pipiens conserved hypothetical protein (1188 nt)
CpipJ_CPIJ006166	148	332	39.74	87.66	1.14133	6.44e-14	1.44e-12	| Culex pipiens deltamethrin resistance-associated NYD-GBE (7342 nt)
CpipJ_CPIJ005061	923	2051	247.84	541.54	1.12766	0	0	| Culex pipiens alpha-amylase B (1511 nt)
CpipJ_CPIJ019087	133	294	35.71	77.63	1.12029	2.27e-13	4.36e-12	| Culex pipiens carnitine O-acetyltransferase (2018 nt)
CpipJ_CPIJ004079	2774	6131	744.85	1618.81	1.11991	0	0	| Culex pipiens elongation factor -1 beta,delta (3277 nt)
CpipJ_CPIJ014694	107	236	28.73	62.31	1.11691	5.82e-12	8.85e-11	| Culex pipiens glutathione-s-transferase theta, gst (5696 nt)
CpipJ_CPIJ013491	34	75	9.13	19.8	1.11681	0.000110397	0.000713973	| Culex pipiens alpha-aspartyl dipeptidase (1798 nt)
CpipJ_CPIJ003273	64	141	17.18	37.23	1.11574	1.1e-07	1.13e-06	| Culex pipiens conserved hypothetical protein (5208 nt)
CpipJ_CPIJ002199	93	204	24.97	53.86	1.10902	1.98e-10	2.62e-09	| Culex pipiens vesicle associated protein (20590 nt)
CpipJ_CPIJ018724	213	467	57.19	123.31	1.10845	4.23e-13	7.61e-12	| Culex pipiens conserved hypothetical protein (27879 nt)
CpipJ_CPIJ007053	47	103	12.62	27.2	1.10789	6.56e-06	5.28e-05	| Culex pipiens conserved hypothetical protein (23009 nt)
CpipJ_CPIJ016407	96	210	25.78	55.45	1.10494	1.21e-10	1.64e-09	| Culex pipiens 26S protease regulatory subunit 6A (1428 nt)
CpipJ_CPIJ004991	296	646	79.48	170.57	1.1017	4.17e-13	7.53e-12	| Culex pipiens peptidyl-prolyl cis-trans isomerase (3694 nt)
CpipJ_CPIJ011693	165	359	44.3	94.79	1.09743	1.5e-13	3.06e-12	| Culex pipiens NADH-ubiquinone oxidoreductase 42 kda subunit (1361 nt)
CpipJ_CPIJ009705	378	821	101.5	216.77	1.09469	7.08e-13	1.21e-11	| Culex pipiens S-phase kinase-associated protein 1A (1113 nt)
CpipJ_CPIJ011511	41	89	11.01	23.5	1.09385	3.4e-05	0.000241952	| Culex pipiens zinc finger CDGSH domain-containing protein 1 (398 nt)
CpipJ_CPIJ004069	1236	2681	331.88	707.88	1.09284	3.39e-12	5.29e-11	| Culex pipiens ferritin light-chain (1030 nt)
CpipJ_CPIJ007484	42	91	11.28	24.03	1.09107	2.87e-05	0.000206934	| Culex pipiens UDP-glucose:glycoprotein glucosyltransferase (4946 nt)
CpipJ_CPIJ012470	42	91	11.28	24.03	1.09107	2.87e-05	0.000206797	| Culex pipiens cytochrome P450 9b2 (2117 nt)
CpipJ_CPIJ002841	256	552	68.74	145.75	1.08427	0	0	| Culex pipiens leucine aminopeptidase (3324 nt)
CpipJ_CPIJ000665	94	202	25.24	53.34	1.07951	5.85e-10	7.53e-09	| Culex pipiens galectin (4635 nt)
CpipJ_CPIJ009606	74	159	19.87	41.98	1.07911	3.98e-08	4.26e-07	| Culex pipiens calponin/transgelin (1685 nt)
CpipJ_CPIJ013748	643	1375	172.65	363.05	1.07232	0	0	| Culex pipiens acyl-CoA desaturase 1 (4733 nt)
CpipJ_CPIJ002856	53	113	14.23	29.84	1.06831	4.53e-06	3.75e-05	| Culex pipiens conserved hypothetical protein (5592 nt)
CpipJ_CPIJ007700	83	177	22.29	46.73	1.06795	9.02e-09	1.04e-07	| Culex pipiens ubiquitin-activating enzyme E1 (2173 nt)
CpipJ_CPIJ000373	69	147	18.53	38.81	1.06657	1.69e-07	1.7e-06	| Culex pipiens conserved hypothetical protein (17562 nt)
CpipJ_CPIJ005868	62	132	16.65	34.85	1.06564	7.39e-07	6.85e-06	| Culex pipiens multisynthetase complex auxiliary component p43 (1014 nt)
CpipJ_CPIJ000735	226	480	60.68	126.74	1.06258	1.83e-13	3.61e-12	| Culex pipiens ubiquitin-conjugating enzyme E2 l (2721 nt)
CpipJ_CPIJ001264	134	280	35.98	73.93	1.03896	1.55e-12	2.48e-11	| Culex pipiens alkaline phosphatase (3324 nt)
CpipJ_CPIJ017843	46	96	12.35	25.35	1.03747	3.73e-05	0.000262861	| Culex pipiens hypothetical protein (506 nt)
CpipJ_CPIJ018687	62	129	16.65	34.06	1.03256	1.85e-06	1.62e-05	| Culex pipiens mitochondrial import inner membrane translocase subunit Tim9 (538 nt)
CpipJ_CPIJ004185	114	237	30.61	62.58	1.0317	9.94e-11	1.35e-09	| Culex pipiens sodium- and chloride-dependent neurotransmitter transporter (14316 nt)
CpipJ_CPIJ011777	80	166	21.48	43.83	1.02892	6.77e-08	7.07e-07	| Culex pipiens FK506-binding protein 2 (575 nt)
CpipJ_CPIJ012832	91	188	24.43	49.64	1.02285	1.09e-08	1.24e-07	| Culex pipiens conserved hypothetical protein (14911 nt)
CpipJ_CPIJ019824	67	138	17.99	36.44	1.01833	1.08e-06	9.8e-06	| Culex pipiens signal peptidase complex subunit 3 (963 nt)
CpipJ_CPIJ010589	50	103	13.43	27.2	1.01815	2.56e-05	0.000188269	| Culex pipiens conserved hypothetical protein (712 nt)
CpipJ_CPIJ000179	175	359	46.99	94.79	1.01238	5.11e-13	8.97e-12	| Culex pipiens ribophorin ii (2013 nt)
CpipJ_CPIJ015706	141	289	37.86	76.31	1.0112	2.18e-12	3.45e-11	| Culex pipiens hypothetical protein (319 nt)
CpipJ_CPIJ007504	43	88	11.55	23.24	1.00872	0.000114295	0.00073308	| Culex pipiens bumetanide-sensitive sodium-(potassium)-chloride cotransporter (6882 nt)
CpipJ_CPIJ002427	45	92	12.08	24.29	1.00774	8.12e-05	0.00053519	| Culex pipiens mitochondrial 39S ribosomal protein L4 (876 nt)
CpipJ_CPIJ002237	67	137	17.99	36.17	1.0076	1.45e-06	1.29e-05	| Culex pipiens hypothetical protein (1503 nt)
CpipJ_CPIJ001560	2544	5200	683.09	1372.99	1.00717	0	0	| Culex pipiens calcium-binding protein (18742 nt)
CpipJ_CPIJ005039	83	42	22.29	11.09	-1.00714	0.000158563	0.000990154	| Culex pipiens calpain-c (4004 nt)
CpipJ_CPIJ013783	431	218	115.73	57.56	-1.00762	5.44e-18	1.64e-16	| Culex pipiens pupal cuticle protein (1501 nt)
CpipJ_CPIJ006879	103	52	27.66	13.73	-1.01047	2.41e-05	0.000177642	| Culex pipiens tyrosine-protein kinase pr2 (17068 nt)
CpipJ_CPIJ013141	2240	1123	601.47	296.51	-1.02041	2.45e-88	1.95e-86	| Culex pipiens mitochondrial phosphate carrier protein (2594 nt)
CpipJ_CPIJ012206	94	47	25.24	12.41	-1.02421	4.53e-05	0.000315668	| Culex pipiens conserved hypothetical protein (476 nt)
CpipJ_CPIJ006075	253	126	67.93	33.27	-1.02983	1.59e-11	2.31e-10	| Culex pipiens trypsin beta (933 nt)
CpipJ_CPIJ016316	820	408	220.18	107.73	-1.03126	5.2e-34	2.32e-32	| Culex pipiens pupal cuticle protein 78E (4144 nt)
CpipJ_CPIJ017374	149	74	40.01	19.54	-1.03393	2.19e-07	2.14e-06	| Culex pipiens conserved hypothetical protein (14949 nt)
CpipJ_CPIJ007366	107	53	28.73	13.99	-1.03816	1.08e-05	8.36e-05	| Culex pipiens SET and TTL domain-containing protein .9 (1921 nt)
CpipJ_CPIJ002789	97	48	26.05	12.67	-1.03987	2.75e-05	0.000199233	| Culex pipiens conserved hypothetical protein (48366 nt)
CpipJ_CPIJ018364	85	42	22.82	11.09	-1.04104	8.5e-05	0.000559229	| Culex pipiens conserved hypothetical protein (17234 nt)
CpipJ_CPIJ005564	181	89	48.6	23.5	-1.0483	7.47e-09	8.69e-08	| Culex pipiens 26S proteasome non-ATPase regulatory subunit 9 (825 nt)
CpipJ_CPIJ004708	263	129	70.62	34.06	-1.052	2.72e-12	4.26e-11	| Culex pipiens conserved hypothetical protein (19374 nt)
CpipJ_CPIJ002298	190	93	51.02	24.56	-1.05475	2.63e-09	3.2e-08	| Culex pipiens conserved hypothetical protein (965 nt)
CpipJ_CPIJ002771	84	41	22.56	10.83	-1.05873	7.48e-05	0.000495441	| Culex pipiens cystatin-like protein (540 nt)
CpipJ_CPIJ012728	76	37	20.41	9.77	-1.06285	0.000159271	0.000993433	| Culex pipiens conserved hypothetical protein (4356 nt)
CpipJ_CPIJ004732	109	53	29.27	13.99	-1.06503	5.75e-06	4.67e-05	| Culex pipiens conserved hypothetical protein (1784 nt)
CpipJ_CPIJ003089	105	51	28.19	13.47	-1.06543	8.35e-06	6.62e-05	| Culex pipiens SCO1, mitochondrial (860 nt)
CpipJ_CPIJ009743	200	97	53.7	25.61	-1.06821	6.8e-10	8.68e-09	| Culex pipiens troponin t, invertebrate (3697 nt)
CpipJ_CPIJ008361	209	101	56.12	26.67	-1.0733	2.39e-10	3.15e-09	| Culex pipiens double-stranded RNA-binding protein zn72d (18733 nt)
CpipJ_CPIJ018340	102	49	27.39	12.94	-1.08181	8.8e-06	6.94e-05	| Culex pipiens ezrin-radixin-moesin-binding phosphoprotein 50 (861 nt)
CpipJ_CPIJ003960	775	369	208.1	97.43	-1.09484	2.29e-35	1.04e-33	| Culex pipiens conserved hypothetical protein (9212 nt)
CpipJ_CPIJ004571	936	445	251.33	117.5	-1.09692	1.72e-42	8.95e-41	| Culex pipiens nucleoside diphosphate kinase (817 nt)
CpipJ_CPIJ001367	177	84	47.53	22.18	-1.09958	2.82e-09	3.4e-08	| Culex pipiens glucose dehydrogenase (12149 nt)
CpipJ_CPIJ014283	104	49	27.93	12.94	-1.10998	4.6e-06	3.8e-05	| Culex pipiens heat shock protein 70 B2 (6867 nt)
CpipJ_CPIJ005299	346	163	92.91	43.04	-1.11016	5.25e-17	1.51e-15	| Culex pipiens eukaryotic translation initiation factor 3 subunit (3362 nt)
CpipJ_CPIJ007017	85	40	22.82	10.56	-1.11169	3.41e-05	0.000242611	| Culex pipiens serine protease inhibitor, serpin (1219 nt)
CpipJ_CPIJ008917	117	55	31.42	14.52	-1.11364	1.09e-06	9.92e-06	| Culex pipiens sex-regulated protein janus-A (536 nt)
CpipJ_CPIJ003963	815	383	218.84	101.13	-1.11367	4.24e-38	2.07e-36	| Culex pipiens conserved hypothetical protein (780 nt)
CpipJ_CPIJ004224	98	46	26.31	12.15	-1.11465	8.02e-06	6.38e-05	| Culex pipiens pancreatic triacylglycerol lipase (1008 nt)
CpipJ_CPIJ006949	115	54	30.88	14.26	-1.1147	1.32e-06	1.17e-05	| Culex pipiens histamine-gated chloride channel subunit (23897 nt)
CpipJ_CPIJ003957	96	45	25.78	11.88	-1.11772	9.66e-06	7.54e-05	| Culex pipiens hypothetical protein (818 nt)
CpipJ_CPIJ003680	205	96	55.04	25.35	-1.11849	8.79e-11	1.2e-09	| Culex pipiens conserved hypothetical protein (41743 nt)
CpipJ_CPIJ008587	134	62	35.98	16.37	-1.13614	1.13e-07	1.16e-06	| Culex pipiens conserved hypothetical protein (5440 nt)
CpipJ_CPIJ013113	152	70	40.81	18.48	-1.14296	1.36e-08	1.53e-07	| Culex pipiens conserved hypothetical protein (453 nt)
CpipJ_CPIJ013232	176	81	47.26	21.39	-1.14368	9.58e-10	1.21e-08	| Culex pipiens phsophatase-2a (10465 nt)
CpipJ_CPIJ013324	826	380	221.79	100.33	-1.14444	3.07e-40	1.54e-38	| Culex pipiens polyubiquitin (1980 nt)
CpipJ_CPIJ009968	105	48	28.19	12.67	-1.15377	2.04e-06	1.78e-05	| Culex pipiens translin (861 nt)
CpipJ_CPIJ019325	451	206	121.1	54.39	-1.15479	5.12e-23	1.8e-21	| Culex pipiens conserved hypothetical protein (6407 nt)
CpipJ_CPIJ015631	167	76	44.84	20.07	-1.15975	1.7e-09	2.09e-08	| Culex pipiens conserved hypothetical protein (3822 nt)
CpipJ_CPIJ007477	77	35	20.68	9.24	-1.16227	4.42e-05	0.000309986	| Culex pipiens conserved hypothetical protein (4453 nt)
CpipJ_CPIJ008269	108	49	29	12.94	-1.16422	1.21e-06	1.09e-05	| Culex pipiens conserved hypothetical protein (54804 nt)
CpipJ_CPIJ017598	71	32	19.06	8.45	-1.17352	7.71e-05	0.000509361	| Culex pipiens guanine nucleotide exchange factor (5514 nt)
CpipJ_CPIJ007862	91	41	24.43	10.83	-1.17362	7.38e-06	5.89e-05	| Culex pipiens mitochondrial ribosomal protein L50 (685 nt)
CpipJ_CPIJ019605	143	64	38.4	16.9	-1.18408	1.47e-08	1.65e-07	| Culex pipiens retinol dehydrogenase 14 (1345 nt)
CpipJ_CPIJ007989	103	46	27.66	12.15	-1.18684	1.49e-06	1.32e-05	| Culex pipiens porphobilinogen deaminase (6515 nt)
CpipJ_CPIJ014182	110	49	29.54	12.94	-1.19083	6.14e-07	5.76e-06	| Culex pipiens conserved hypothetical protein (802 nt)
CpipJ_CPIJ013259	15082	6689	4049.7	1766.14	-1.19722	0	0	| Culex pipiens myosin light chain 1 (2226 nt)
CpipJ_CPIJ010973	476	211	127.81	55.71	-1.19799	1.44e-25	5.28e-24	| Culex pipiens glutamine synthetase 1, mitochondrial (1305 nt)
CpipJ_CPIJ019029	447	198	120.02	52.28	-1.19894	3.88e-24	1.39e-22	| Culex pipiens metalloproteinase (15979 nt)
CpipJ_CPIJ008266	1061	468	284.89	123.57	-1.20508	1.92e-55	1.13e-53	| Culex pipiens conserved hypothetical protein (8798 nt)
CpipJ_CPIJ000680	1184	516	317.92	136.24	-1.22251	4.91e-63	3.2e-61	| Culex pipiens conserved hypothetical protein (2869 nt)
CpipJ_CPIJ006513	92	40	24.7	10.56	-1.2259	3.12e-06	2.64e-05	| Culex pipiens hypothetical protein (12244 nt)
CpipJ_CPIJ004843	182	79	48.87	20.86	-1.22821	4.63e-11	6.44e-10	| Culex pipiens ubiquitin conjugating enzyme 7 interacting protein (5591 nt)
CpipJ_CPIJ014559	355	154	95.32	40.66	-1.22917	3.31e-20	1.07e-18	| Culex pipiens hydrolase (1041 nt)
CpipJ_CPIJ010020	2319	1001	622.68	264.3	-1.23631	7.96e-124	7.6e-122	| Culex pipiens 60S ribosomal protein L7 (6080 nt)
CpipJ_CPIJ000574	1152	496	309.33	130.96	-1.24002	9.93e-63	6.36e-61	| Culex pipiens cathepsin L (1188 nt)
CpipJ_CPIJ003384	302	130	81.09	34.32	-1.24047	1.21e-17	3.58e-16	| Culex pipiens deoxyribonuclease I (1336 nt)
CpipJ_CPIJ012087	86	37	23.09	9.77	-1.24084	5.35e-06	4.36e-05	| Culex pipiens vascular endothelial growth factor receptor 1 (3405 nt)
CpipJ_CPIJ009246	128	55	34.37	14.52	-1.24311	2.6e-08	2.83e-07	| Culex pipiens ultraviolet-sensitive opsin (4829 nt)
CpipJ_CPIJ018729	68	29	18.26	7.66	-1.25327	4.63e-05	0.000321851	| Culex pipiens conserved hypothetical protein (6967 nt)
CpipJ_CPIJ008016	258	110	69.28	29.04	-1.2544	1.56e-15	4e-14	| Culex pipiens conserved hypothetical protein (795 nt)
CpipJ_CPIJ016708	155	66	41.62	17.43	-1.2557	6.43e-10	8.23e-09	| Culex pipiens motor-protein (4246 nt)
CpipJ_CPIJ005410	101	43	27.12	11.35	-1.25666	6.29e-07	5.88e-06	| Culex pipiens conserved hypothetical protein (9366 nt)
CpipJ_CPIJ012659	106	45	28.46	11.88	-1.2604	3.09e-07	2.99e-06	| Culex pipiens conserved hypothetical protein (1273 nt)
CpipJ_CPIJ014189	364	153	97.74	40.4	-1.27459	8.44e-22	2.86e-20	| Culex pipiens conserved hypothetical protein (934 nt)
CpipJ_CPIJ011435	62	26	16.65	6.86	-1.27924	7.95e-05	0.000524318	| Culex pipiens amino acid transporter (3438 nt)
CpipJ_CPIJ016643	203	85	54.51	22.44	-1.28045	6.83e-13	1.17e-11	| Culex pipiens predicted protein (324 nt)
CpipJ_CPIJ005745	172	72	46.18	19.01	-1.28051	3.82e-11	5.36e-10	| Culex pipiens c3f (6978 nt)
CpipJ_CPIJ008590	1676	701	450.03	185.09	-1.28179	3.79e-95	3.12e-93	| Culex pipiens hypothetical protein (663 nt)
CpipJ_CPIJ003774	220	92	59.07	24.29	-1.28206	7.04e-14	1.57e-12	| Culex pipiens tyrosine aminotransferase (1375 nt)
CpipJ_CPIJ000760	67	28	17.99	7.39	-1.28355	3.85e-05	0.000271092	| Culex pipiens conserved hypothetical protein (2795 nt)
CpipJ_CPIJ016571	154	64	41.35	16.9	-1.29086	3.11e-10	4.04e-09	| Culex pipiens conserved hypothetical protein (6946 nt)
CpipJ_CPIJ002484	877	364	235.49	96.11	-1.29291	2.62e-51	1.5e-49	| Culex pipiens conserved hypothetical protein (10951 nt)
CpipJ_CPIJ000901	237	98	63.64	25.88	-1.2981	4.21e-15	1.06e-13	| Culex pipiens conserved hypothetical protein (917 nt)
CpipJ_CPIJ007345	92	38	24.7	10.03	-1.30019	1.06e-06	9.59e-06	| Culex pipiens glutamate synthase (16847 nt)
CpipJ_CPIJ007034	63	26	16.92	6.86	-1.30245	5.49e-05	0.000374029	| Culex pipiens lipase (1090 nt)
CpipJ_CPIJ007659	63	26	16.92	6.86	-1.30245	5.49e-05	0.000373795	| Culex pipiens conserved hypothetical protein (1739 nt)
CpipJ_CPIJ005652	2805	1154	753.18	304.7	-1.30561	1.8e-162	1.98e-160	| Culex pipiens 40S ribosomal protein S27 (1387 nt)
CpipJ_CPIJ007760	282	116	75.72	30.63	-1.30573	7.83e-18	2.33e-16	| Culex pipiens hypothetical protein (6505 nt)
CpipJ_CPIJ009131	73	30	19.6	7.92	-1.30728	1.29e-05	9.94e-05	| Culex pipiens serpin B4 (1456 nt)
CpipJ_CPIJ013335	73	30	19.6	7.92	-1.30728	1.29e-05	9.94e-05	| Culex pipiens ctg4a (1184 nt)
CpipJ_CPIJ017057	56	23	15.04	6.07	-1.30904	0.000135887	0.00085741	| Culex pipiens NAD dehydrogenase (21149 nt)
CpipJ_CPIJ002861	271	111	72.77	29.31	-1.31195	2.61e-17	7.58e-16	| Culex pipiens conserved hypothetical protein (3562 nt)
CpipJ_CPIJ018679	464	190	124.59	50.17	-1.31229	1.51e-28	6.08e-27	| Culex pipiens eukaryotic translation initiation factor 2A (2201 nt)
CpipJ_CPIJ010317	254	104	68.2	27.46	-1.31244	2.51e-16	7.04e-15	| Culex pipiens conserved hypothetical protein (1420 nt)
CpipJ_CPIJ000478	66	27	17.72	7.13	-1.3134	3.17e-05	0.000227204	| Culex pipiens B4 gene product (7975 nt)
CpipJ_CPIJ013361	3003	1228	806.34	324.24	-1.31433	1.4e-175	1.61e-173	| Culex pipiens tropomyosin-1 (1478 nt)
CpipJ_CPIJ005576	343	140	92.1	36.97	-1.31685	1.27e-21	4.27e-20	| Culex pipiens conserved hypothetical protein (17546 nt)
CpipJ_CPIJ012332	288	116	77.33	30.63	-1.33608	8.82e-19	2.73e-17	| Culex pipiens serine hydroxymethyltransferase (4499 nt)
CpipJ_CPIJ004323	90	36	24.17	9.51	-1.3457	7.08e-07	6.57e-06	| Culex pipiens gram-negative bacteria binding protein (1283 nt)
CpipJ_CPIJ009886	100	40	26.85	10.56	-1.34631	1.7e-07	1.7e-06	| Culex pipiens ionotropic glutamate receptor-invertebrate (10159 nt)
CpipJ_CPIJ007378	335	133	89.95	35.12	-1.35683	4.47e-22	1.52e-20	| Culex pipiens conserved hypothetical protein (7440 nt)
CpipJ_CPIJ001404	58	23	15.57	6.07	-1.359	6.36e-05	0.000429331	| Culex pipiens voltage-gated ion channel (24446 nt)
CpipJ_CPIJ011434	58	23	15.57	6.07	-1.359	6.36e-05	0.000429065	| Culex pipiens nocturnin (5288 nt)
CpipJ_CPIJ006049	288	114	77.33	30.1	-1.36126	2.8e-19	8.75e-18	| Culex pipiens NF-180 (12616 nt)
CpipJ_CPIJ011573	339	134	91.03	35.38	-1.36341	1.81e-22	6.23e-21	| Culex pipiens opsin-1 (1399 nt)
CpipJ_CPIJ012159	581	229	156.01	60.46	-1.36759	1.58e-37	7.55e-36	| Culex pipiens sphingomyelin phosphodiesterase (2104 nt)
CpipJ_CPIJ006449	51	20	13.69	5.28	-1.37451	0.000156919	0.000981012	| Culex pipiens myeloid leukemia factor (1556 nt)
CpipJ_CPIJ001220	2413	945	647.92	249.52	-1.37666	8.98e-152	9.67e-150	| Culex pipiens 60S ribosomal protein L32 (1148 nt)
CpipJ_CPIJ001459	92	36	24.7	9.51	-1.37699	3.32e-07	3.19e-06	| Culex pipiens conserved hypothetical protein (11460 nt)
CpipJ_CPIJ010213	138	54	37.05	14.26	-1.3775	3.82e-10	4.94e-09	| Culex pipiens conserved hypothetical protein (68984 nt)
CpipJ_CPIJ003432	567	221	152.25	58.35	-1.38364	2.7e-37	1.28e-35	| Culex pipiens aldehyde dehydrogenase (18792 nt)
CpipJ_CPIJ006797	332	129	89.15	34.06	-1.38816	1.32e-22	4.59e-21	| Culex pipiens conserved hypothetical protein (2607 nt)
CpipJ_CPIJ017755	103	40	27.66	10.56	-1.38919	5.44e-08	5.75e-07	| Culex pipiens conserved hypothetical protein (2066 nt)
CpipJ_CPIJ001330	57	22	15.31	5.81	-1.39786	5.12e-05	0.000353396	| Culex pipiens conserved hypothetical protein (21563 nt)
CpipJ_CPIJ007848	70	27	18.8	7.13	-1.39876	6.9e-06	5.53e-05	| Culex pipiens serine/threonine protein kinase (29039 nt)
CpipJ_CPIJ011422	161	62	43.23	16.37	-1.40098	7.28e-12	1.09e-10	| Culex pipiens conserved hypothetical protein (782 nt)
CpipJ_CPIJ005256	52	20	13.96	5.28	-1.40269	0.000106124	0.000688795	| Culex pipiens TFIIH basal transcription factor complex p52 subunit (1539 nt)
CpipJ_CPIJ015434	151	58	40.55	15.31	-1.40523	2.97e-11	4.21e-10	| Culex pipiens conserved hypothetical protein (744 nt)
CpipJ_CPIJ006173	198	76	53.17	20.07	-1.40557	2.5e-14	5.93e-13	| Culex pipiens down syndrome cell adhesion molecule (42156 nt)
CpipJ_CPIJ011781	133	51	35.71	13.47	-1.40658	4.24e-10	5.49e-09	| Culex pipiens LD32282p (10407 nt)
CpipJ_CPIJ012964	120	46	32.22	12.15	-1.407	3.01e-09	3.61e-08	| Culex pipiens autophagy protein 9 (10717 nt)
CpipJ_CPIJ015786	198	75	53.17	19.8	-1.42511	1.36e-14	3.31e-13	| Culex pipiens programmed cell death (22351 nt)
CpipJ_CPIJ002602	928	351	249.18	92.68	-1.42686	9.81e-63	6.31e-61	| Culex pipiens chitotriosidase-1 (6082 nt)
CpipJ_CPIJ004675	664	251	178.29	66.27	-1.4278	2.02e-45	1.07e-43	| Culex pipiens serine protease (27200 nt)
CpipJ_CPIJ001771	142	53	38.13	13.99	-1.44653	4.45e-11	6.2e-10	| Culex pipiens 3-oxoacyl-[acyl-carrier-protein] reductase (1235 nt)
CpipJ_CPIJ002793	531	198	142.58	52.28	-1.44744	2.18e-37	1.04e-35	| Culex pipiens conserved hypothetical protein (11024 nt)
CpipJ_CPIJ003396	174	64	46.72	16.9	-1.46702	1.62e-13	3.26e-12	| Culex pipiens 2,5-diketo-D-gluconic acid reductase B (1193 nt)
CpipJ_CPIJ007547	68	25	18.26	6.6	-1.46815	4.33e-06	3.6e-05	| Culex pipiens conserved hypothetical protein (3107 nt)
CpipJ_CPIJ000636	107	39	28.73	10.3	-1.47991	6.1e-09	7.13e-08	| Culex pipiens zinc finger protein 271 (3664 nt)
CpipJ_CPIJ002798	1304	475	350.14	125.42	-1.48116	2.4e-92	1.95e-90	| Culex pipiens cuticle protein (935 nt)
CpipJ_CPIJ014886	284	103	76.26	27.2	-1.48732	1.56e-21	5.25e-20	| Culex pipiens conserved hypothetical protein (17613 nt)
CpipJ_CPIJ000204	69	25	18.53	6.6	-1.48932	2.89e-06	2.45e-05	| Culex pipiens conserved hypothetical protein (3316 nt)
CpipJ_CPIJ003147	155	56	41.62	14.79	-1.49265	1.77e-12	2.83e-11	| Culex pipiens lipase (11431 nt)
CpipJ_CPIJ005546	1841	664	494.33	175.32	-1.49548	1.96e-131	1.96e-129	| Culex pipiens conserved hypothetical protein (58180 nt)
CpipJ_CPIJ007359	258	93	69.28	24.56	-1.49613	7.35e-20	2.34e-18	| Culex pipiens purine nucleoside phosphorylase (10585 nt)
CpipJ_CPIJ013749	354	127	95.05	33.53	-1.50323	7.6e-27	2.87e-25	| Culex pipiens delta(9)-desaturase (6480 nt)
CpipJ_CPIJ007538	2908	1043	780.83	275.39	-1.50353	4.23e-208	5.48e-206	| Culex pipiens arginine kinase (1893 nt)
CpipJ_CPIJ009755	1662	596	446.27	157.37	-1.50376	8.32e-120	7.73e-118	| Culex pipiens serrate protein (72895 nt)
CpipJ_CPIJ011583	226	81	60.68	21.39	-1.50428	1.03e-17	3.05e-16	| Culex pipiens hypothetical protein (937 nt)
CpipJ_CPIJ001999	533	191	143.12	50.43	-1.50487	1.16e-39	5.78e-38	| Culex pipiens NADH-ubiquinone oxidoreductase ashi subunit (8564 nt)
CpipJ_CPIJ000759	98	35	26.31	9.24	-1.50965	1.67e-08	1.85e-07	| Culex pipiens mitochondrial carnitine/acylcarnitine carrier protein (1653 nt)
CpipJ_CPIJ012882	1405	501	377.26	132.28	-1.51196	2.25e-102	1.94e-100	| Culex pipiens argininosuccinate synthase (3863 nt)
CpipJ_CPIJ014102	45	16	12.08	4.22	-1.51731	0.00013569	0.000856666	| Culex pipiens synaptic vesicle protein (36990 nt)
CpipJ_CPIJ002628	220	78	59.07	20.59	-1.52048	1.59e-17	4.66e-16	| Culex pipiens sensory appendage protein (607 nt)
CpipJ_CPIJ003700	48	17	12.89	4.49	-1.52146	7.68e-05	0.000508009	| Culex pipiens supervillin (25347 nt)
CpipJ_CPIJ015223	71	25	19.06	6.6	-1.53001	1.28e-06	1.14e-05	| Culex pipiens cytochrome P450 6a22 (1527 nt)
CpipJ_CPIJ014141	54	19	14.5	5.02	-1.53029	2.47e-05	0.000181635	| Culex pipiens conserved hypothetical protein (14142 nt)
CpipJ_CPIJ003742	199	70	53.43	18.48	-1.53169	3.74e-16	1.03e-14	| Culex pipiens beta-parvin (4139 nt)
CpipJ_CPIJ019106	154	54	41.35	14.26	-1.53591	7.09e-13	1.21e-11	| Culex pipiens guanine-nucleotide exchange factor c3g (31123 nt)
CpipJ_CPIJ006119	43	15	11.55	3.96	-1.54432	0.000158151	0.000988146	| Culex pipiens sulfonylurea receptor/ abc transporter (154128 nt)
CpipJ_CPIJ006326	52	18	13.96	4.75	-1.5553	2.87e-05	0.000206871	| Culex pipiens dihydrolipoamide branched chain transacylase E2 (1761 nt)
CpipJ_CPIJ018685	52	18	13.96	4.75	-1.5553	2.87e-05	0.000206734	| Culex pipiens conserved hypothetical protein (847 nt)
CpipJ_CPIJ011363	133	46	35.71	12.15	-1.55537	1.69e-11	2.45e-10	| Culex pipiens type II transmembrane protein (149539 nt)
CpipJ_CPIJ009460	93	32	24.97	8.45	-1.56317	1.71e-08	1.9e-07	| Culex pipiens conserved hypothetical protein (19993 nt)
CpipJ_CPIJ010060	67	23	17.99	6.07	-1.56743	1.71e-06	1.5e-05	| Culex pipiens opioid-binding protein/cell adhesion molecule (4522 nt)
CpipJ_CPIJ013784	155	53	41.62	13.99	-1.57288	2.38e-13	4.57e-12	| Culex pipiens cuticle protein (766 nt)
CpipJ_CPIJ006752	91	31	24.43	8.19	-1.57672	1.96e-08	2.17e-07	| Culex pipiens conserved hypothetical protein (27267 nt)
CpipJ_CPIJ014410	931	317	249.98	83.7	-1.57851	8.24e-73	5.79e-71	| Culex pipiens mitochondrial cytochrome c1 (7449 nt)
CpipJ_CPIJ017010	582	198	156.27	52.28	-1.57971	3.21e-46	1.72e-44	| Culex pipiens vacuolar proton translocating ATPase 116 kDa subunit a 1 (5723 nt)
CpipJ_CPIJ006964	47	16	12.62	4.22	-1.5804	5.85e-05	0.00039575	| Culex pipiens high affinity nuclear juvenile hormone binding protein (13778 nt)
CpipJ_CPIJ007907	218	74	58.54	19.54	-1.58299	2.39e-18	7.33e-17	| Culex pipiens conserved hypothetical protein (543 nt)
CpipJ_CPIJ003288	56	19	15.04	5.02	-1.58305	1.07e-05	8.29e-05	| Culex pipiens conserved hypothetical protein (4488 nt)
CpipJ_CPIJ003382	56	19	15.04	5.02	-1.58305	1.07e-05	8.28e-05	| Culex pipiens SERAC1 (1656 nt)
CpipJ_CPIJ014049	59	20	15.84	5.28	-1.58496	6.07e-06	4.92e-05	| Culex pipiens pre-mRNA-splicing factor cwc15 (875 nt)
CpipJ_CPIJ007988	71	24	19.06	6.34	-1.58799	6.41e-07	5.98e-06	| Culex pipiens conserved hypothetical protein (1805 nt)
CpipJ_CPIJ001270	1507	508	404.65	134.13	-1.59304	2.98e-118	2.75e-116	| Culex pipiens 60S ribosomal protein L10a (1327 nt)
CpipJ_CPIJ014133	629	212	168.89	55.98	-1.5931	2.06e-50	1.17e-48	| Culex pipiens saposin (8625 nt)
CpipJ_CPIJ005845	89	30	23.9	7.92	-1.59344	2.25e-08	2.48e-07	| Culex pipiens conserved hypothetical protein (300 nt)
CpipJ_CPIJ002177	110	37	29.54	9.77	-1.59624	4.64e-10	5.99e-09	| Culex pipiens eukaryotic translation initiation factor 3 subunit 9 (2975 nt)
CpipJ_CPIJ007603	1130	378	303.42	99.81	-1.60406	5.09e-90	4.07e-88	| Culex pipiens conserved hypothetical protein (27682 nt)
CpipJ_CPIJ018505	183	61	49.14	16.11	-1.60894	5.6e-16	1.45e-14	| Culex pipiens zinc finger transcription factor (24873 nt)
CpipJ_CPIJ012779	96	32	25.78	8.45	-1.60923	4.86e-09	5.77e-08	| Culex pipiens potassium/chloride symporter (88083 nt)
CpipJ_CPIJ002659	96	32	25.78	8.45	-1.60923	4.86e-09	5.77e-08	| Culex pipiens transmembrane protease (2056 nt)
CpipJ_CPIJ011562	90	30	24.17	7.92	-1.60965	1.48e-08	1.65e-07	| Culex pipiens 14.5 kDa salivary peptide (529 nt)
CpipJ_CPIJ012813	84	28	22.56	7.39	-1.61012	4.5e-08	4.8e-07	| Culex pipiens conserved hypothetical protein (1877 nt)
CpipJ_CPIJ013932	355	118	95.32	31.16	-1.61308	1.13e-29	4.72e-28	| Culex pipiens conserved hypothetical protein (5383 nt)
CpipJ_CPIJ002117	226	75	60.68	19.8	-1.61572	1.73e-19	5.42e-18	| Culex pipiens conserved hypothetical protein (1312 nt)
CpipJ_CPIJ017919	139	46	37.32	12.15	-1.61899	1.39e-12	2.24e-11	| Culex pipiens rhomboid (36043 nt)
CpipJ_CPIJ002820	118	39	31.68	10.3	-1.62093	6.61e-11	9.06e-10	| Culex pipiens conserved hypothetical protein (9727 nt)
CpipJ_CPIJ016121	94	31	25.24	8.19	-1.62378	5.55e-09	6.49e-08	| Culex pipiens conserved hypothetical protein (535 nt)
CpipJ_CPIJ005434	49	16	13.16	4.22	-1.64084	2.48e-05	0.00018214	| Culex pipiens leucine-rich transmembrane protein (10452 nt)
CpipJ_CPIJ017302	92	30	24.7	7.92	-1.64094	6.31e-09	7.36e-08	| Culex pipiens conserved hypothetical protein (47564 nt)
CpipJ_CPIJ001109	1681	547	451.37	144.43	-1.64394	1.02e-137	1.05e-135	| Culex pipiens serine protease (26942 nt)
CpipJ_CPIJ000469	40	13	10.74	3.43	-1.64671	0.000137227	0.000864865	| Culex pipiens aq_284 (1730 nt)
CpipJ_CPIJ005639	179	58	48.06	15.31	-1.65036	3.52e-16	9.73e-15	| Culex pipiens lethal(2)essential for life protein, l2efl (6130 nt)
CpipJ_CPIJ011260	139	45	37.32	11.88	-1.65141	6.76e-13	1.16e-11	| Culex pipiens phosphoglucomutase (6879 nt)
CpipJ_CPIJ018974	99	32	26.58	8.45	-1.65332	1.36e-09	1.7e-08	| Culex pipiens dehydrogenase/reductase SDR family member 8 (1215 nt)
CpipJ_CPIJ003731	56	18	15.04	4.75	-1.66281	5.17e-06	4.22e-05	| Culex pipiens conserved hypothetical protein (1568 nt)
CpipJ_CPIJ009926	218	70	58.54	18.48	-1.66346	1.38e-19	4.34e-18	| Culex pipiens cardiolipin synthetase (913 nt)
CpipJ_CPIJ007165	654	209	175.61	55.18	-1.67016	6.81e-56	4.05e-54	| Culex pipiens conserved hypothetical protein (1029 nt)
CpipJ_CPIJ005048	47	15	12.62	3.96	-1.67214	2.82e-05	0.000204164	| Culex pipiens conserved hypothetical protein (14498 nt)
CpipJ_CPIJ016297	66	21	17.72	5.54	-1.67742	6.19e-07	5.79e-06	| Culex pipiens serine protease inhibitor A3K (2779 nt)
CpipJ_CPIJ014952	73	23	19.6	6.07	-1.69109	1.31e-07	1.32e-06	| Culex pipiens serine protease (2184 nt)
CpipJ_CPIJ004307	73	23	19.6	6.07	-1.69109	1.31e-07	1.32e-06	| Culex pipiens supercoiling factor (5942 nt)
CpipJ_CPIJ012653	105	33	28.19	8.71	-1.69444	2.13e-10	2.81e-09	| Culex pipiens septin (28355 nt)
CpipJ_CPIJ015250	535	168	143.65	44.36	-1.69523	5.44e-47	2.96e-45	| Culex pipiens hypothetical protein (3068 nt)
CpipJ_CPIJ002076	870	273	233.61	72.08	-1.69643	2.16e-75	1.55e-73	| Culex pipiens aspartyl/asparaginyl beta-hydroxylase (1271 nt)
CpipJ_CPIJ010961	284	89	76.26	23.5	-1.69827	9.22e-26	3.39e-24	| Culex pipiens hypothetical protein (399 nt)
CpipJ_CPIJ009207	1310	410	351.75	108.26	-1.70005	6.12e-113	5.46e-111	| Culex pipiens conserved hypothetical protein (1815 nt)
CpipJ_CPIJ011302	275	86	73.84	22.71	-1.70107	4.71e-25	1.7e-23	| Culex pipiens trypsin (1355 nt)
CpipJ_CPIJ008149	64	20	17.18	5.28	-1.70212	6.99e-07	6.49e-06	| Culex pipiens conserved hypothetical protein (1151 nt)
CpipJ_CPIJ007513	176	55	47.26	14.52	-1.70258	1.38e-16	3.89e-15	| Culex pipiens neprilysin (1732 nt)
CpipJ_CPIJ009098	301	94	80.82	24.82	-1.70321	2.56e-27	9.92e-26	| Culex pipiens conserved hypothetical protein (618 nt)
CpipJ_CPIJ001805	183	57	49.14	15.05	-1.70713	2.99e-17	8.66e-16	| Culex pipiens conserved hypothetical protein (2349 nt)
CpipJ_CPIJ006894	458	142	122.98	37.49	-1.71385	4.59e-41	2.34e-39	| Culex pipiens titin (68577 nt)
CpipJ_CPIJ012785	71	22	19.06	5.81	-1.71394	1.47e-07	1.48e-06	| Culex pipiens conserved hypothetical protein (8002 nt)
CpipJ_CPIJ003258	71	22	19.06	5.81	-1.71394	1.47e-07	1.48e-06	| Culex pipiens conserved hypothetical protein (4702 nt)
CpipJ_CPIJ008831	711	220	190.91	58.09	-1.71653	5.93e-63	3.84e-61	| Culex pipiens Pupal cuticle protein (3869 nt)
CpipJ_CPIJ007505	120	37	32.22	9.77	-1.72153	6.33e-12	9.58e-11	| Culex pipiens bumetanide-sensitive Na-K-Cl cotransport protein (12210 nt)
CpipJ_CPIJ006811	290	89	77.87	23.5	-1.72841	6.81e-27	2.6e-25	| Culex pipiens salivary C-type lectin (599 nt)
CpipJ_CPIJ016520	62	19	16.65	5.02	-1.72976	7.85e-07	7.27e-06	| Culex pipiens suppressor of defective silencing (1607 nt)
CpipJ_CPIJ005681	860	263	230.92	69.44	-1.73355	8.36e-77	6.06e-75	| Culex pipiens phosphoglucomutase (2039 nt)
CpipJ_CPIJ002375	59	18	15.84	4.75	-1.73757	1.37e-06	1.22e-05	| Culex pipiens conserved hypothetical protein (4811 nt)
CpipJ_CPIJ009962	59	18	15.84	4.75	-1.73757	1.37e-06	1.22e-05	| Culex pipiens elongation factor Tu (1475 nt)
CpipJ_CPIJ007899	141	43	37.86	11.35	-1.73798	6.31e-14	1.41e-12	| Culex pipiens conserved hypothetical protein (589 nt)
CpipJ_CPIJ016210	82	25	22.02	6.6	-1.73828	1.14e-08	1.3e-07	| Culex pipiens conserved hypothetical protein (13266 nt)
CpipJ_CPIJ019595	315	96	84.58	25.35	-1.73833	2.66e-29	1.1e-27	| Culex pipiens fibrinogen and fibronectin (4355 nt)
CpipJ_CPIJ011916	43	13	11.55	3.43	-1.75161	3.6e-05	0.00025418	| Culex pipiens conserved hypothetical protein (2136 nt)
CpipJ_CPIJ003218	53	16	14.23	4.22	-1.75362	4.22e-06	3.52e-05	| Culex pipiens ubiquitin carboxyl-terminal hydrolase 22 (1764 nt)
CpipJ_CPIJ010794	273	82	73.3	21.65	-1.75945	5.22e-26	1.93e-24	| Culex pipiens nmda receptor glutamate-binding chain (13488 nt)
CpipJ_CPIJ006377	100	30	26.85	7.92	-1.76135	1.91e-10	2.53e-09	| Culex pipiens conserved hypothetical protein (66548 nt)
CpipJ_CPIJ008174	150	45	40.28	11.88	-1.76153	5.61e-15	1.4e-13	| Culex pipiens conserved hypothetical protein (6932 nt)
CpipJ_CPIJ012991	257	77	69.01	20.33	-1.7632	1.22e-24	4.37e-23	| Culex pipiens DOMON domain-containing protein (2591 nt)
CpipJ_CPIJ013381	338	101	90.76	26.67	-1.76684	5.27e-32	2.29e-30	| Culex pipiens sorbitol dehydrogenase (1360 nt)
CpipJ_CPIJ006930	47	14	12.62	3.7	-1.77011	1.3e-05	9.99e-05	| Culex pipiens gamma-glutamyl hydrolase (5637 nt)
CpipJ_CPIJ000742	84	25	22.56	6.6	-1.77323	4.68e-09	5.57e-08	| Culex pipiens eukaryotic translation initiation factor 3 subunit 8 (2859 nt)
CpipJ_CPIJ003006	37	11	9.93	2.9	-1.77574	0.000112296	0.00072582	| Culex pipiens conserved hypothetical protein (9439 nt)
CpipJ_CPIJ012292	172	51	46.18	13.47	-1.77752	3.61e-17	1.04e-15	| Culex pipiens Odorant receptor 7a (25137 nt)
CpipJ_CPIJ006005	81	24	21.75	6.34	-1.77846	8.13e-09	9.41e-08	| Culex pipiens ctl2 (22608 nt)
CpipJ_CPIJ006700	54	16	14.5	4.22	-1.78074	2.68e-06	2.29e-05	| Culex pipiens armadillo (17030 nt)
CpipJ_CPIJ017693	71	21	19.06	5.54	-1.78259	6.7e-08	7.01e-07	| Culex pipiens conserved hypothetical protein (2715 nt)
CpipJ_CPIJ004070	1265	373	339.67	98.49	-1.78608	8.21e-117	7.51e-115	| Culex pipiens ferritin heavy chain-like protein (2423 nt)
CpipJ_CPIJ009326	102	30	27.39	7.92	-1.79008	7.77e-11	1.06e-09	| Culex pipiens endocuticle structural glycoprotein SgAbd-4 (647 nt)
CpipJ_CPIJ002431	834	245	223.94	64.69	-1.7915	5.92e-78	4.38e-76	| Culex pipiens hydrogen-transporting ATP synthase, G-subunit (3164 nt)
CpipJ_CPIJ003063	48	14	12.89	3.7	-1.80066	8.22e-06	6.52e-05	| Culex pipiens conserved hypothetical protein (19128 nt)
CpipJ_CPIJ006428	48	14	12.89	3.7	-1.80066	8.22e-06	6.53e-05	| Culex pipiens conserved hypothetical protein (10469 nt)
CpipJ_CPIJ001911	79	23	21.21	6.07	-1.80498	8.97e-09	1.03e-07	| Culex pipiens fidipidine (8271 nt)
CpipJ_CPIJ003871	636	185	170.77	48.85	-1.80562	1.66e-60	1.04e-58	| Culex pipiens paxillin (34731 nt)
CpipJ_CPIJ004565	55	16	14.77	4.22	-1.80735	1.7e-06	1.49e-05	| Culex pipiens wd-repeat protein (9015 nt)
CpipJ_CPIJ005087	62	18	16.65	4.75	-1.80952	3.53e-07	3.39e-06	| Culex pipiens cell wall cysteine-rich protein (4482 nt)
CpipJ_CPIJ016153	62	18	16.65	4.75	-1.80952	3.53e-07	3.38e-06	| Culex pipiens conserved hypothetical protein (50304 nt)
CpipJ_CPIJ010023	848	246	227.7	64.95	-1.80973	2.55e-80	1.94e-78	| Culex pipiens hypothetical protein (933 nt)
CpipJ_CPIJ013653	38	11	10.2	2.9	-1.81444	7.08e-05	0.000474045	| Culex pipiens conserved hypothetical protein (5050 nt)
CpipJ_CPIJ013970	38	11	10.2	2.9	-1.81444	7.08e-05	0.000473753	| Culex pipiens dimethyladenosine transferase (980 nt)
CpipJ_CPIJ003635	612	176	164.33	46.47	-1.82222	5.34e-59	3.25e-57	| Culex pipiens tubulin beta-1 chain (8250 nt)
CpipJ_CPIJ002538	115	33	30.88	8.71	-1.82593	2.47e-12	3.88e-11	| Culex pipiens cytochrome p450 family protein 44A1 (1788 nt)
CpipJ_CPIJ000346	143	41	38.4	10.83	-1.82607	5.22e-15	1.3e-13	| Culex pipiens macroglobulin/complement (16949 nt)
CpipJ_CPIJ009446	1907	546	512.05	144.16	-1.82861	7.89e-181	9.33e-179	| Culex pipiens DEAD box ATP-dependent RNA helicase (1446 nt)
CpipJ_CPIJ010786	35	10	9.4	2.64	-1.83212	0.000124823	0.000796844	| Culex pipiens salivary odorant binding protein 1 (447 nt)
CpipJ_CPIJ018213	35	10	9.4	2.64	-1.83212	0.000124823	0.000796377	| Culex pipiens CRAL/TRIO domain-containing protein (597 nt)
CpipJ_CPIJ007213	56	16	15.04	4.22	-1.83349	1.07e-06	9.73e-06	| Culex pipiens conserved hypothetical protein (2577 nt)
CpipJ_CPIJ004029	67	19	17.99	5.02	-1.84144	8.11e-08	8.39e-07	| Culex pipiens venom allergen 5 (1283 nt)
CpipJ_CPIJ003148	780	221	209.44	58.35	-1.84373	6.79e-76	4.89e-74	| Culex pipiens cystathionine beta-lyase (3748 nt)
CpipJ_CPIJ012677	53	15	14.23	3.96	-1.84536	1.87e-06	1.63e-05	| Culex pipiens sugar transporter (1957 nt)
CpipJ_CPIJ003080	53	15	14.23	3.96	-1.84536	1.87e-06	1.63e-05	| Culex pipiens conserved hypothetical protein (972 nt)
CpipJ_CPIJ001363	159	45	42.69	11.88	-1.84536	9.73e-17	2.76e-15	| Culex pipiens translational activator gcn1 (15699 nt)
CpipJ_CPIJ002536	145	41	38.93	10.83	-1.84585	2.1e-15	5.33e-14	| Culex pipiens cytochrome P450 6j1 (1632 nt)
CpipJ_CPIJ001289	1768	500	474.73	132.02	-1.84635	5.22e-170	5.98e-168	| Culex pipiens eukaryotic translation initiation factor 5A (5304 nt)
CpipJ_CPIJ006425	85	24	22.82	6.34	-1.84774	1.31e-09	1.65e-08	| Culex pipiens inhibitor of growth protein, ing4 (6967 nt)
CpipJ_CPIJ005741	131	37	35.18	9.77	-1.84833	4.54e-14	1.03e-12	| Culex pipiens calmodulin-binding protein trpl (5073 nt)
CpipJ_CPIJ014566	468	132	125.66	34.85	-1.85029	1.93e-46	1.04e-44	| Culex pipiens nucleolar protein NOP5 (3406 nt)
CpipJ_CPIJ000039	39	11	10.47	2.9	-1.85214	4.44e-05	0.000311034	| Culex pipiens glucosyl/glucuronosyl transferase (1701 nt)
CpipJ_CPIJ004023	1374	385	368.94	101.65	-1.85978	7.64e-134	7.77e-132	| Culex pipiens NADH:ubiquinone dehydrogenase (4686 nt)
CpipJ_CPIJ006561	50	14	13.43	3.7	-1.85986	3.25e-06	2.74e-05	| Culex pipiens peptidoglycan recognition protein-lc (8169 nt)
CpipJ_CPIJ005777	68	19	18.26	5.02	-1.86293	5.1e-08	5.39e-07	| Culex pipiens synaptic vesicle protein (2202 nt)
CpipJ_CPIJ003581	93	26	24.97	6.86	-1.86392	1.76e-10	2.34e-09	| Culex pipiens conserved hypothetical protein (4877 nt)
CpipJ_CPIJ008624	257	71	69.01	18.75	-1.87991	9.07e-27	3.4e-25	| Culex pipiens Srp9 (408 nt)
CpipJ_CPIJ017679	496	137	133.18	36.17	-1.88051	3.56e-50	2e-48	| Culex pipiens succinate dehydrogenase (1936 nt)
CpipJ_CPIJ009655	69	19	18.53	5.02	-1.8841	3.2e-08	3.46e-07	| Culex pipiens conserved hypothetical protein (5379 nt)
CpipJ_CPIJ002077	40	11	10.74	2.9	-1.88887	2.77e-05	0.000200548	| Culex pipiens aspartyl/asparaginyl beta-hydroxylase (9917 nt)
CpipJ_CPIJ001086	44	12	11.81	3.17	-1.89745	9.88e-06	7.69e-05	| Culex pipiens conserved hypothetical protein (12775 nt)
CpipJ_CPIJ013498	343	93	92.1	24.56	-1.90689	7.5e-36	3.46e-34	| Culex pipiens sui1 (333 nt)
CpipJ_CPIJ007844	37	10	9.93	2.64	-1.91126	4.84e-05	0.000335319	| Culex pipiens conserved hypothetical protein (17246 nt)
CpipJ_CPIJ013982	52	14	13.96	3.7	-1.9157	1.27e-06	1.14e-05	| Culex pipiens conserved hypothetical protein (26216 nt)
CpipJ_CPIJ002090	1805	484	484.66	127.79	-1.9232	2.83e-183	3.45e-181	| Culex pipiens conserved hypothetical protein (621 nt)
CpipJ_CPIJ007648	41	11	11.01	2.9	-1.92469	1.72e-05	0.000129384	| Culex pipiens conserved hypothetical protein (3238 nt)
CpipJ_CPIJ010495	71	19	19.06	5.02	-1.92479	1.25e-08	1.41e-07	| Culex pipiens carboxypeptidase N subunit 2 (1885 nt)
CpipJ_CPIJ002953	56	15	15.04	3.96	-1.92523	4.56e-07	4.33e-06	| Culex pipiens FACT complex subunit Ssrp1 (2580 nt)
CpipJ_CPIJ009792	56	15	15.04	3.96	-1.92523	4.56e-07	4.32e-06	| Culex pipiens conserved hypothetical protein (21794 nt)
CpipJ_CPIJ009505	45	12	12.08	3.17	-1.93007	6.13e-06	4.96e-05	| Culex pipiens conserved hypothetical protein (13397 nt)
CpipJ_CPIJ007910	646	172	173.46	45.41	-1.93352	3.09e-67	2.08e-65	| Culex pipiens conserved hypothetical protein (1332 nt)
CpipJ_CPIJ003864	113	30	30.34	7.92	-1.93765	4.85e-13	8.58e-12	| Culex pipiens conserved hypothetical protein (2422 nt)
CpipJ_CPIJ001195	132	35	35.44	9.24	-1.93941	5.14e-15	1.28e-13	| Culex pipiens glyoxylate reductase/hydroxypyruvate reductase (1258 nt)
CpipJ_CPIJ018515	34	9	9.13	2.38	-1.93965	8.47e-05	0.000557233	| Culex pipiens poly(p)/ATP NAD kinase (11135 nt)
CpipJ_CPIJ007308	72	19	19.33	5.02	-1.94508	7.77e-09	9.02e-08	| Culex pipiens conserved hypothetical protein (34007 nt)
CpipJ_CPIJ003349	486	128	130.5	33.8	-1.94895	1.53e-51	8.78e-50	| Culex pipiens abc transporter (9029 nt)
CpipJ_CPIJ003523	38	10	10.2	2.64	-1.94996	2.99e-05	0.000215389	| Culex pipiens glutamine gamma-glutamyltransferase (15404 nt)
CpipJ_CPIJ006771	76	20	20.41	5.28	-1.95067	2.82e-09	3.4e-08	| Culex pipiens rab6-interacting (40906 nt)
CpipJ_CPIJ013980	61	16	16.38	4.22	-1.95662	1.02e-07	1.05e-06	| Culex pipiens conserved hypothetical protein (8413 nt)
CpipJ_CPIJ011281	126	33	33.83	8.71	-1.95756	1.48e-14	3.6e-13	| Culex pipiens armadillo repeat-containing protein 8 (3892 nt)
CpipJ_CPIJ008128	42	11	11.28	2.9	-1.95964	1.06e-05	8.26e-05	| Culex pipiens hypothetical protein (94948 nt)
CpipJ_CPIJ019515	46	12	12.35	3.17	-1.96196	3.79e-06	3.18e-05	| Culex pipiens beat protein (45228 nt)
CpipJ_CPIJ002741	437	114	117.34	30.1	-1.96286	6.15e-47	3.33e-45	| Culex pipiens conserved hypothetical protein (513 nt)
CpipJ_CPIJ007427	142	37	38.13	9.77	-1.9645	2.69e-16	7.51e-15	| Culex pipiens conserved hypothetical protein (1588 nt)
CpipJ_CPIJ005493	324	84	87	22.18	-1.97176	2e-35	9.15e-34	| Culex pipiens conserved hypothetical protein (1582 nt)
CpipJ_CPIJ012466	112	29	30.07	7.66	-1.97291	3.2e-13	5.92e-12	| Culex pipiens pupal cuticle protein 78E (1602 nt)
CpipJ_CPIJ009332	58	15	15.57	3.96	-1.9752	1.75e-07	1.75e-06	| Culex pipiens pupal cuticle protein 78E (6504 nt)
CpipJ_CPIJ008700	62	16	16.65	4.22	-1.98021	6.31e-08	6.63e-07	| Culex pipiens yellow (1492 nt)
CpipJ_CPIJ006081	436	112	117.07	29.57	-1.98517	1.64e-47	8.95e-46	| Culex pipiens trypsin alpha (1195 nt)
CpipJ_CPIJ014685	39	10	10.47	2.64	-1.98765	1.84e-05	0.000137345	| Culex pipiens tripartite motif protein (1330 nt)
CpipJ_CPIJ005431	281	72	75.45	19.01	-1.98876	2.88e-31	1.23e-29	| Culex pipiens gp150 protein (4426 nt)
CpipJ_CPIJ001569	391	100	104.99	26.4	-1.99164	5.94e-43	3.11e-41	| Culex pipiens conserved hypothetical protein (11864 nt)
CpipJ_CPIJ000231	43	11	11.55	2.9	-1.99377	6.55e-06	5.28e-05	| Culex pipiens kinesin (52326 nt)
CpipJ_CPIJ017379	51	13	13.69	3.43	-1.99684	8.36e-07	7.68e-06	| Culex pipiens conserved hypothetical protein (9010 nt)
CpipJ_CPIJ006251	36	9	9.67	2.38	-2.02255	3.19e-05	0.000228121	| Culex pipiens AMPK-gamma subunit (2733 nt)
CpipJ_CPIJ018967	76	19	20.41	5.02	-2.02352	1.13e-09	1.43e-08	| Culex pipiens conserved hypothetical protein (2824 nt)
CpipJ_CPIJ002134	40	10	10.74	2.64	-2.02438	1.13e-05	8.74e-05	| Culex pipiens gamma-renin (855 nt)
CpipJ_CPIJ006371	44	11	11.81	2.9	-2.02588	4.01e-06	3.36e-05	| Culex pipiens conserved hypothetical protein (12044 nt)
CpipJ_CPIJ005975	109	27	29.27	7.13	-2.03745	2.16e-13	4.18e-12	| Culex pipiens conserved hypothetical protein (28094 nt)
CpipJ_CPIJ001555	73	18	19.6	4.75	-2.04485	1.92e-09	2.37e-08	| Culex pipiens choline/ethanolamine kinase (5265 nt)
CpipJ_CPIJ018479	53	13	14.23	3.43	-2.05266	3.14e-07	3.03e-06	| Culex pipiens conserved hypothetical protein (14394 nt)
CpipJ_CPIJ014296	5457	1337	1465.27	353.02	-2.05334	0	0	| Culex pipiens troponin i (11969 nt)
CpipJ_CPIJ009064	41	10	11.01	2.64	-2.0602	6.88e-06	5.52e-05	| Culex pipiens abhydrolase domain-containing protein 4 (1977 nt)
CpipJ_CPIJ012811	41	10	11.01	2.64	-2.0602	6.88e-06	5.52e-05	| Culex pipiens zinc finger protein (2838 nt)
CpipJ_CPIJ015579	201	49	53.97	12.94	-2.06032	8.25e-24	2.93e-22	| Culex pipiens conserved hypothetical protein (12247 nt)
CpipJ_CPIJ004356	37	9	9.93	2.38	-2.06083	1.94e-05	0.000144226	| Culex pipiens conserved hypothetical protein (7327 nt)
CpipJ_CPIJ011536	589	143	158.15	37.76	-2.06636	6.26e-67	4.18e-65	| Culex pipiens heterogeneous nuclear ribonucleoprotein (10488 nt)
CpipJ_CPIJ009902	384	93	103.11	24.56	-2.0698	2.58e-44	1.35e-42	| Culex pipiens predicted protein (471 nt)
CpipJ_CPIJ005594	62	15	16.65	3.96	-2.07195	2.49e-08	2.72e-07	| Culex pipiens zinc binding dehydrogenase (7148 nt)
CpipJ_CPIJ001069	356	86	95.59	22.71	-2.07353	2.71e-41	1.39e-39	| Culex pipiens leucine-rich repeat-containing G-protein coupled receptor 4 (5254 nt)
CpipJ_CPIJ002939	29	7	7.79	1.85	-2.0741	0.000156609	0.000980202	| Culex pipiens metalloproteinase (5175 nt)
CpipJ_CPIJ017118	29	7	7.79	1.85	-2.0741	0.000156609	0.000979638	| Culex pipiens conserved hypothetical protein (5075 nt)
CpipJ_CPIJ005336	92	22	24.7	5.81	-2.0879	7.68e-12	1.15e-10	| Culex pipiens conserved hypothetical protein (4564 nt)
CpipJ_CPIJ000207	117	28	31.42	7.39	-2.08804	1.12e-14	2.74e-13	| Culex pipiens glycerol kinase (3718 nt)
CpipJ_CPIJ000677	67	16	17.99	4.22	-2.09188	5.48e-09	6.42e-08	| Culex pipiens cytoplasmic dynein intermediate chain, (11173 nt)
CpipJ_CPIJ010818	252	60	67.67	15.84	-2.09494	4.65e-30	1.95e-28	| Culex pipiens GTP-binding protein alpha subunit, gna (30893 nt)
CpipJ_CPIJ015091	42	10	11.28	2.64	-2.09516	4.18e-06	3.49e-05	| Culex pipiens centaurin-gamma 1A (5110 nt)
CpipJ_CPIJ003645	139	33	37.32	8.71	-2.0992	2.76e-17	8.02e-16	| Culex pipiens segmentation protein cap'n'collar (12552 nt)
CpipJ_CPIJ000146	520	123	139.63	32.48	-2.10399	1.21e-60	7.65e-59	| Culex pipiens superoxide dismutase 2 (2622 nt)
CpipJ_CPIJ017217	280	66	75.18	17.43	-2.10878	1.66e-33	7.35e-32	| Culex pipiens ubiquinol-cytochrome c reductase iron-sulfur subunit (1567 nt)
CpipJ_CPIJ013760	1089	256	292.41	67.59	-2.11311	9.93e-126	9.65e-124	| Culex pipiens Dbuz\Ccp5-PA (826 nt)
CpipJ_CPIJ014630	34	8	9.13	2.11	-2.11337	3.32e-05	0.00023764	| Culex pipiens conserved hypothetical protein (26180 nt)
CpipJ_CPIJ006999	34	8	9.13	2.11	-2.11337	3.32e-05	0.000237483	| Culex pipiens conserved hypothetical protein (27292 nt)
CpipJ_CPIJ008259	34	8	9.13	2.11	-2.11337	3.32e-05	0.000237328	| Culex pipiens hypothetical protein (756 nt)
CpipJ_CPIJ003009	600	141	161.11	37.23	-2.11351	4.25e-70	2.92e-68	| Culex pipiens conserved hypothetical protein (3921 nt)
CpipJ_CPIJ004177	64	15	17.18	3.96	-2.11716	9.2e-09	1.06e-07	| Culex pipiens sodium-dependent phosphate transporter (11545 nt)
CpipJ_CPIJ009828	569	133	152.78	35.12	-2.12109	7.19e-67	4.77e-65	| Culex pipiens osiris 19 (876 nt)
CpipJ_CPIJ003297	47	11	12.62	2.9	-2.12159	9.04e-07	8.26e-06	| Culex pipiens bhlhzip transcription factor max/bigmax (922 nt)
CpipJ_CPIJ005291	47	11	12.62	2.9	-2.12159	9.04e-07	8.27e-06	| Culex pipiens conserved hypothetical protein (12878 nt)
CpipJ_CPIJ002525	87	20	23.36	5.28	-2.14543	1.3e-11	1.91e-10	| Culex pipiens XPA-binding protein 1 (1187 nt)
CpipJ_CPIJ008558	35	8	9.4	2.11	-2.15542	2e-05	0.000148491	| Culex pipiens conserved hypothetical protein (579 nt)
CpipJ_CPIJ005762	671	153	180.17	40.4	-2.15693	3.4e-80	2.57e-78	| Culex pipiens zinc finger protein 593 (684 nt)
CpipJ_CPIJ000496	215	49	57.73	12.94	-2.15748	8.33e-27	3.14e-25	| Culex pipiens conserved hypothetical protein (880 nt)
CpipJ_CPIJ004088	31	7	8.32	1.85	-2.16906	5.66e-05	0.000384086	| Culex pipiens guanylyl cyclase receptor (12962 nt)
CpipJ_CPIJ004043	31	7	8.32	1.85	-2.16906	5.66e-05	0.000383846	| Culex pipiens clip-domain serine protease (8840 nt)
CpipJ_CPIJ003027	2062	465	553.67	122.78	-2.17295	7.75e-245	1.1e-242	| Culex pipiens conserved hypothetical protein (6002 nt)
CpipJ_CPIJ002230	58	13	15.57	3.43	-2.18249	2.57e-08	2.8e-07	| Culex pipiens conserved hypothetical protein (13180 nt)
CpipJ_CPIJ016563	67	15	17.99	3.96	-2.18362	2.03e-09	2.5e-08	| Culex pipiens prophenoloxidase (2330 nt)
CpipJ_CPIJ001605	2543	569	682.83	150.24	-2.18426	1.8e-303	2.65e-301	| Culex pipiens pro-resilin (3126 nt)
CpipJ_CPIJ008797	85	19	22.82	5.02	-2.18454	1.3e-11	1.91e-10	| Culex pipiens conserved hypothetical protein (964 nt)
CpipJ_CPIJ005533	54	12	14.5	3.17	-2.1935	7.11e-08	7.4e-07	| Culex pipiens conserved hypothetical protein (28301 nt)
CpipJ_CPIJ007110	36	8	9.67	2.11	-2.19627	1.2e-05	9.24e-05	| Culex pipiens conserved hypothetical protein (26352 nt)
CpipJ_CPIJ011929	403	89	108.21	23.5	-2.2031	4.08e-50	2.29e-48	| Culex pipiens ubiquinol-cytochrome c reductase complex core protein (1717 nt)
CpipJ_CPIJ007003	95	21	25.51	5.54	-2.20311	6.33e-13	1.1e-11	| Culex pipiens nucleoporin (9215 nt)
CpipJ_CPIJ003390	254	56	68.2	14.79	-2.20515	3.2e-32	1.4e-30	| Culex pipiens trichohyalin (5820 nt)
CpipJ_CPIJ003022	277	61	74.38	16.11	-2.20696	4.99e-35	2.25e-33	| Culex pipiens adult cuticle protein (537 nt)
CpipJ_CPIJ013037	59	13	15.84	3.43	-2.20729	1.54e-08	1.72e-07	| Culex pipiens torsin a (2581 nt)
CpipJ_CPIJ000450	41	9	11.01	2.38	-2.20978	2.55e-06	2.18e-05	| Culex pipiens conserved hypothetical protein (25409 nt)
CpipJ_CPIJ006299	41	9	11.01	2.38	-2.20978	2.55e-06	2.18e-05	| Culex pipiens glyoxalase domain-containing protein 4 (1303 nt)
CpipJ_CPIJ007865	50	11	13.43	2.9	-2.21133	1.97e-07	1.94e-06	| Culex pipiens microtubule binding protein (8973 nt)
CpipJ_CPIJ016311	32	7	8.59	1.85	-2.21513	3.38e-05	0.000241252	| Culex pipiens decaprenyl-diphosphate synthase subunit 2 (5473 nt)
CpipJ_CPIJ009835	32	7	8.59	1.85	-2.21513	3.38e-05	0.000241094	| Culex pipiens Osiris (16602 nt)
CpipJ_CPIJ009806	32	7	8.59	1.85	-2.21513	3.38e-05	0.000240936	| Culex pipiens coiled-coil domain-containing protein 76 (1341 nt)
CpipJ_CPIJ014420	96	21	25.78	5.54	-2.21829	3.81e-13	6.93e-12	| Culex pipiens conserved hypothetical protein (14277 nt)
CpipJ_CPIJ000351	55	12	14.77	3.17	-2.22012	4.26e-08	4.55e-07	| Culex pipiens UDP-glucuronosyltransferase 2B28 (2371 nt)
CpipJ_CPIJ017455	134	29	35.98	7.66	-2.23178	6.08e-18	1.82e-16	| Culex pipiens conserved hypothetical protein (1966 nt)
CpipJ_CPIJ001335	51	11	13.69	2.9	-2.239	1.18e-07	1.2e-06	| Culex pipiens serine threonine-protein kinase (41868 nt)
CpipJ_CPIJ001395	107	23	28.73	6.07	-2.24279	1.11e-14	2.73e-13	| Culex pipiens translocase of outer membrane 34 (3037 nt)
CpipJ_CPIJ008589	813	174	218.3	45.94	-2.24849	7.47e-102	6.4e-100	| Culex pipiens 14-3-3 protein (24027 nt)
CpipJ_CPIJ000164	28	6	7.52	1.58	-2.25081	9.58e-05	0.000627594	| Culex pipiens conserved hypothetical protein (40288 nt)
CpipJ_CPIJ007178	28	6	7.52	1.58	-2.25081	9.58e-05	0.000627217	| Culex pipiens conserved hypothetical protein (23192 nt)
CpipJ_CPIJ013012	28	6	7.52	1.58	-2.25081	9.58e-05	0.00062684	| Culex pipiens conserved hypothetical protein (14761 nt)
CpipJ_CPIJ008674	28	6	7.52	1.58	-2.25081	9.58e-05	0.000626463	| Culex pipiens conserved hypothetical protein (1713 nt)
CpipJ_CPIJ002938	47	10	12.62	2.64	-2.2571	3.26e-07	3.15e-06	| Culex pipiens meprin A subunit beta (886 nt)
CpipJ_CPIJ000008	33	7	8.86	1.85	-2.25978	2.01e-05	0.000148965	| Culex pipiens chitotriosidase-1 (1626 nt)
CpipJ_CPIJ013348	33	7	8.86	1.85	-2.25978	2.01e-05	0.000148863	| Culex pipiens transcription-associated protein 1 (19191 nt)
CpipJ_CPIJ020138	198	42	53.17	11.09	-2.26135	3.34e-26	1.24e-24	| Culex pipiens conserved hypothetical protein (569 nt)
CpipJ_CPIJ003026	3497	740	938.99	195.39	-2.26475	0	0	| Culex pipiens conserved hypothetical protein (618 nt)
CpipJ_CPIJ010178	300	63	80.55	16.63	-2.2761	3.37e-39	1.66e-37	| Culex pipiens conserved hypothetical protein (1775 nt)
CpipJ_CPIJ007376	287	60	77.06	15.84	-2.28241	1.08e-37	5.2e-36	| Culex pipiens calreticulin (6655 nt)
CpipJ_CPIJ004469	158	33	42.42	8.71	-2.284	1.91e-21	6.38e-20	| Culex pipiens conserved hypothetical protein (22288 nt)
CpipJ_CPIJ009829	1711	356	459.42	94	-2.28908	5.49e-217	7.38e-215	| Culex pipiens osiris 18 (867 nt)
CpipJ_CPIJ017446	150	31	40.28	8.19	-2.29813	1.38e-20	4.5e-19	| Culex pipiens transmembrane protein 129 (1152 nt)
CpipJ_CPIJ018315	29	6	7.79	1.58	-2.3017	5.66e-05	0.000384176	| Culex pipiens NIMA-family kinase NERCC1 (2810 nt)
CpipJ_CPIJ010466	63	13	16.92	3.43	-2.30245	1.96e-09	2.41e-08	| Culex pipiens laccase-like multicopper oxidase 1 (39088 nt)
CpipJ_CPIJ002295	34	7	9.13	1.85	-2.30309	1.19e-05	9.18e-05	| Culex pipiens ligand-gated ion channel pHCl-C (41580 nt)
CpipJ_CPIJ010268	34	7	9.13	1.85	-2.30309	1.19e-05	9.18e-05	| Culex pipiens Dual specificity tyrosine-phosphorylation-regulated kinase (17947 nt)
CpipJ_CPIJ003987	34	7	9.13	1.85	-2.30309	1.19e-05	9.17e-05	| Culex pipiens proteasome subunit beta type 1 (927 nt)
CpipJ_CPIJ001045	34	7	9.13	1.85	-2.30309	1.19e-05	9.16e-05	| Culex pipiens phenoloxidase inhibitor protein (5859 nt)
CpipJ_CPIJ011194	107	22	28.73	5.81	-2.30595	3.84e-15	9.66e-14	| Culex pipiens eukaryotic translation initiation factor 2 alpha subunit (1815 nt)
CpipJ_CPIJ003952	973	200	261.26	52.81	-2.3066	2.32e-125	2.23e-123	| Culex pipiens conserved hypothetical protein (753 nt)
CpipJ_CPIJ006642	39	8	10.47	2.11	-2.31095	2.51e-06	2.15e-05	| Culex pipiens conserved hypothetical protein (16124 nt)
CpipJ_CPIJ014347	44	9	11.81	2.38	-2.31098	5.36e-07	5.06e-06	| Culex pipiens s-adenosyl methionine synthetase (11060 nt)
CpipJ_CPIJ003982	1641	334	440.63	88.19	-2.32088	1.09e-211	1.43e-209	| Culex pipiens hypothetical protein (798 nt)
CpipJ_CPIJ009184	59	12	15.84	3.17	-2.32102	5.35e-09	6.3e-08	| Culex pipiens jumonji/ARID domain-containing protein 1A (7893 nt)
CpipJ_CPIJ009613	118	24	31.68	6.34	-2.32102	1.11e-16	3.14e-15	| Culex pipiens serrate protein (16347 nt)
CpipJ_CPIJ002772	113	23	30.34	6.07	-2.32145	5.03e-16	1.31e-14	| Culex pipiens conserved hypothetical protein (5339 nt)
CpipJ_CPIJ004877	79	16	21.21	4.22	-2.32943	1.2e-11	1.78e-10	| Culex pipiens conserved hypothetical protein (3012 nt)
CpipJ_CPIJ018481	297	60	79.75	15.84	-2.33191	6.15e-40	3.07e-38	| Culex pipiens yellow (3304 nt)
CpipJ_CPIJ005907	124	25	33.3	6.6	-2.33498	1.46e-17	4.3e-16	| Culex pipiens conserved hypothetical protein (30999 nt)
CpipJ_CPIJ013781	194	39	52.09	10.3	-2.33836	1.03e-26	3.85e-25	| Culex pipiens pupal cuticle protein (666 nt)
CpipJ_CPIJ009135	214	43	57.46	11.35	-2.33987	2.54e-29	1.05e-27	| Culex pipiens leukocyte elastase inhibitor (2527 nt)
CpipJ_CPIJ000638	25	5	6.71	1.32	-2.34577	0.000160383	0.000999799	| Culex pipiens conserved hypothetical protein (1813 nt)
CpipJ_CPIJ004411	25	5	6.71	1.32	-2.34577	0.000160383	0.000999226	| Culex pipiens cytochrome P450 6d3 (1598 nt)
CpipJ_CPIJ016890	75	15	20.14	3.96	-2.34649	3.26e-11	4.58e-10	| Culex pipiens sans (4088 nt)
CpipJ_CPIJ003994	451	90	121.1	23.76	-2.34959	2.47e-60	1.53e-58	| Culex pipiens serine collagenase 1 (9374 nt)
CpipJ_CPIJ014897	209	41	56.12	10.83	-2.37348	3.75e-29	1.53e-27	| Culex pipiens disulfide oxidoreductase (5435 nt)
CpipJ_CPIJ002392	56	11	15.04	2.9	-2.37468	8.61e-09	9.93e-08	| Culex pipiens conserved hypothetical protein (9620 nt)
CpipJ_CPIJ006002	36	7	9.67	1.85	-2.38599	4.1e-06	3.43e-05	| Culex pipiens high affinity copper transporter (1855 nt)
CpipJ_CPIJ003088	31	6	8.32	1.58	-2.39666	1.95e-05	0.000144692	| Culex pipiens syntaxin-5 (1557 nt)
CpipJ_CPIJ017313	26	5	6.98	1.32	-2.40269	9.36e-05	0.000613955	| Culex pipiens conserved hypothetical protein (14972 nt)
CpipJ_CPIJ012373	765	146	205.41	38.55	-2.4137	2.15e-104	1.87e-102	| Culex pipiens virus-induced RNA (1790 nt)
CpipJ_CPIJ017097	299	57	80.29	15.05	-2.41546	7.44e-42	3.83e-40	| Culex pipiens conserved hypothetical protein (22981 nt)
CpipJ_CPIJ009030	79	15	21.21	3.96	-2.42117	3.92e-12	6.07e-11	| Culex pipiens glutaredoxin 2 (5416 nt)
CpipJ_CPIJ000066	37	7	9.93	1.85	-2.42427	2.39e-06	2.07e-05	| Culex pipiens GTP-binding protein (o) alpha subunit, gnao (87981 nt)
CpipJ_CPIJ006734	37	7	9.93	1.85	-2.42427	2.39e-06	2.07e-05	| Culex pipiens DNA-directed RNA polymerase II 16 kDa polypeptide (481 nt)
CpipJ_CPIJ008937	53	10	14.23	2.64	-2.43033	1.37e-08	1.54e-07	| Culex pipiens cytochrome P450 4c3 (1643 nt)
CpipJ_CPIJ010567	186	35	49.94	9.24	-2.43423	7.59e-27	2.88e-25	| Culex pipiens conserved hypothetical protein (815 nt)
CpipJ_CPIJ005884	48	9	12.89	2.38	-2.43722	6.37e-08	6.69e-07	| Culex pipiens eukaryotic translation initiation factor 2-alpha kinase 1 (7684 nt)
CpipJ_CPIJ018954	32	6	8.59	1.58	-2.44273	1.13e-05	8.78e-05	| Culex pipiens 60S ribosomal protein L13a (10039 nt)
CpipJ_CPIJ003761	123	23	33.03	6.07	-2.44401	2.58e-18	7.86e-17	| Culex pipiens wnt inhibitory factor 1 (3017 nt)
CpipJ_CPIJ002661	140	26	37.59	6.86	-2.45407	9.67e-21	3.17e-19	| Culex pipiens glutathione S-transferase 1-6 (6053 nt)
CpipJ_CPIJ005059	70	13	18.8	3.43	-2.45445	4.8e-11	6.67e-10	| Culex pipiens isochorismatase domain-containing protein 2, mitochondrial (1035 nt)
CpipJ_CPIJ013663	70	13	18.8	3.43	-2.45445	4.8e-11	6.66e-10	| Culex pipiens elongase (7916 nt)
CpipJ_CPIJ000382	27	5	7.25	1.32	-2.45744	5.43e-05	0.000370942	| Culex pipiens conserved hypothetical protein (5776 nt)
CpipJ_CPIJ013281	27	5	7.25	1.32	-2.45744	5.43e-05	0.000370245	| Culex pipiens conserved hypothetical protein (6630 nt)
CpipJ_CPIJ008515	27	5	7.25	1.32	-2.45744	5.43e-05	0.000370709	| Culex pipiens cellular retinaldehyde binding protein (1367 nt)
CpipJ_CPIJ012078	27	5	7.25	1.32	-2.45744	5.43e-05	0.000370477	| Culex pipiens conserved hypothetical protein (3176 nt)
CpipJ_CPIJ002457	54	10	14.5	2.64	-2.45744	8.01e-09	9.28e-08	| Culex pipiens DNA-directed RNA polymerase I 135 kDa polypeptide (3516 nt)
CpipJ_CPIJ005070	81	15	21.75	3.96	-2.45744	1.34e-12	2.17e-11	| Culex pipiens conserved hypothetical protein (8087 nt)
CpipJ_CPIJ012972	65	12	17.45	3.17	-2.46067	2.2e-10	2.9e-09	| Culex pipiens conserved hypothetical protein (1147 nt)
CpipJ_CPIJ007239	76	14	20.41	3.7	-2.46368	6.13e-12	9.3e-11	| Culex pipiens conserved hypothetical protein (37568 nt)
CpipJ_CPIJ010667	49	9	13.16	2.38	-2.46713	3.71e-08	3.98e-07	| Culex pipiens mannose-1-phosphate guanyltransferase (1399 nt)
CpipJ_CPIJ003466	876	161	235.22	42.51	-2.46814	2.12e-122	2.01e-120	| Culex pipiens conserved hypothetical protein (489 nt)
CpipJ_CPIJ019323	82	15	22.02	3.96	-2.47524	7.84e-13	1.32e-11	| Culex pipiens histone-lysine n-methyltransferase (13422 nt)
CpipJ_CPIJ014540	9018	1645	2421.44	434.34	-2.47897	0	0	| Culex pipiens ribosomal protein L19 (1876 nt)
CpipJ_CPIJ012798	192	35	51.55	9.24	-2.48001	3.08e-28	1.22e-26	| Culex pipiens conserved hypothetical protein (11209 nt)
CpipJ_CPIJ017389	121	22	32.49	5.81	-2.48339	2.33e-18	7.16e-17	| Culex pipiens zinc transporter (3765 nt)
CpipJ_CPIJ011382	1293	235	347.19	62.05	-2.48422	3.89e-181	4.7e-179	| Culex pipiens chymotrypsin 1 (930 nt)
CpipJ_CPIJ000616	44	8	11.81	2.11	-2.48469	1.73e-07	1.73e-06	| Culex pipiens clip-domain serine protease (978 nt)
CpipJ_CPIJ006721	277	50	74.38	13.2	-2.49438	2.57e-40	1.29e-38	| Culex pipiens cytochrome P450 4V3 (1530 nt)
CpipJ_CPIJ010625	1509	271	405.18	71.55	-2.50154	9.22e-213	1.22e-210	| Culex pipiens hypothetical protein (691 nt)
CpipJ_CPIJ016565	28	5	7.52	1.32	-2.51019	3.14e-05	0.000225189	| Culex pipiens phenoloxidase subunit A3 (2242 nt)
CpipJ_CPIJ020143	28	5	7.52	1.32	-2.51019	3.14e-05	0.000225041	| Culex pipiens CD109 antigen (13603 nt)
CpipJ_CPIJ017396	84	15	22.56	3.96	-2.51019	2.66e-13	5.04e-12	| Culex pipiens AMP dependent ligase (25866 nt)
CpipJ_CPIJ003381	79	14	21.21	3.7	-2.51915	1.21e-12	1.99e-11	| Culex pipiens SERAC1 (3259 nt)
CpipJ_CPIJ014898	51	9	13.69	2.38	-2.52409	1.25e-08	1.41e-07	| Culex pipiens tyrosine phosphatase n11 (34088 nt)
CpipJ_CPIJ002603	74	13	19.87	3.43	-2.53431	5.5e-12	8.4e-11	| Culex pipiens bacteria responsive protein 1; AgBR1 (1474 nt)
CpipJ_CPIJ002562	57	10	15.31	2.64	-2.53586	1.57e-09	1.94e-08	| Culex pipiens smad4 (4857 nt)
CpipJ_CPIJ012665	40	7	10.74	1.85	-2.5374	4.67e-07	4.42e-06	| Culex pipiens conserved hypothetical protein (6568 nt)
CpipJ_CPIJ015281	23	4	6.18	1.06	-2.54354	0.000151565	0.000950274	| Culex pipiens conserved hypothetical protein (6514 nt)
CpipJ_CPIJ012353	23	4	6.18	1.06	-2.54354	0.000151565	0.000949727	| Culex pipiens conserved hypothetical protein (10009 nt)
CpipJ_CPIJ001957	46	8	12.35	2.11	-2.5492	5.78e-08	6.1e-07	| Culex pipiens conserved hypothetical protein (33038 nt)
CpipJ_CPIJ003024	2406	418	646.04	110.37	-2.54928	0	0	| Culex pipiens adult cuticle protein (13802 nt)
CpipJ_CPIJ009356	52	9	13.96	2.38	-2.55227	7.22e-09	8.41e-08	| Culex pipiens dynamin-associated protein (31630 nt)
CpipJ_CPIJ006286	29	5	7.79	1.32	-2.56109	1.8e-05	0.00013485	| Culex pipiens tektin (10512 nt)
CpipJ_CPIJ018721	70	12	18.8	3.17	-2.56818	1.45e-11	2.12e-10	| Culex pipiens hypothetical protein (3097 nt)
CpipJ_CPIJ004799	70	12	18.8	3.17	-2.56818	1.45e-11	2.11e-10	| Culex pipiens activin receptor type I (4026 nt)
CpipJ_CPIJ007655	181	31	48.6	8.19	-2.56902	9.41e-28	3.72e-26	| Culex pipiens DNA-directed RNA polymerase II 140 kDa polypeptide (3931 nt)
CpipJ_CPIJ013382	41	7	11.01	1.85	-2.57322	2.69e-07	2.62e-06	| Culex pipiens serine/threonine-protein kinase RIO2 (1747 nt)
CpipJ_CPIJ002172	125	21	33.56	5.54	-2.59878	7.84e-20	2.49e-18	| Culex pipiens oligopeptide transporter (3663 nt)
CpipJ_CPIJ020026	24	4	6.44	1.06	-2.603	8.66e-05	0.000568598	| Culex pipiens glycogen debranching enzyme (4309 nt)
CpipJ_CPIJ019713	54	9	14.5	2.38	-2.60702	2.39e-09	2.92e-08	| Culex pipiens chaperone binding protein (796 nt)
CpipJ_CPIJ005417	54	9	14.5	2.38	-2.60702	2.39e-09	2.92e-08	| Culex pipiens synaptic vesicle glycoprotein 2C (1961 nt)
CpipJ_CPIJ002897	60	10	16.11	2.64	-2.60935	3.01e-10	3.92e-09	| Culex pipiens conserved hypothetical protein (16886 nt)
CpipJ_CPIJ004091	48	8	12.89	2.11	-2.61094	1.92e-08	2.12e-07	| Culex pipiens trypsin eta (7797 nt)
CpipJ_CPIJ010814	109	18	29.27	4.75	-2.62342	1.22e-17	3.59e-16	| Culex pipiens glutathione S-transferase 1-5 (704 nt)
CpipJ_CPIJ011935	49	8	13.16	2.11	-2.64084	1.1e-08	1.25e-07	| Culex pipiens conserved hypothetical protein (6429 nt)
CpipJ_CPIJ002810	43	7	11.55	1.85	-2.6423	8.84e-08	9.13e-07	| Culex pipiens PR domain zinc finger protein 1 (2688 nt)
CpipJ_CPIJ000182	142	23	38.13	6.07	-2.65116	8.3e-23	2.89e-21	| Culex pipiens N-acetyl neuraminate lyase (1223 nt)
CpipJ_CPIJ006988	68	11	18.26	2.9	-2.65456	1.25e-11	1.84e-10	| Culex pipiens conserved hypothetical protein (21627 nt)
CpipJ_CPIJ005447	99	16	26.58	4.22	-2.65503	2.43e-16	6.83e-15	| Culex pipiens conserved hypothetical protein (14995 nt)
CpipJ_CPIJ000595	93	15	24.97	3.96	-2.65662	1.9e-15	4.83e-14	| Culex pipiens conserved hypothetical protein (5491 nt)
CpipJ_CPIJ019464	62	10	16.65	2.64	-2.65691	9.9e-11	1.34e-09	| Culex pipiens conserved hypothetical protein (4491 nt)
CpipJ_CPIJ010982	25	4	6.71	1.06	-2.66225	4.93e-05	0.000340843	| Culex pipiens heat shock factor binding protein (731 nt)
CpipJ_CPIJ011604	25	4	6.71	1.06	-2.66225	4.93e-05	0.000340626	| Culex pipiens conserved hypothetical protein (3629 nt)
CpipJ_CPIJ010479	25	4	6.71	1.06	-2.66225	4.93e-05	0.00034041	| Culex pipiens conserved hypothetical protein (9719 nt)
CpipJ_CPIJ018997	131	21	35.18	5.54	-2.6668	2.84e-21	9.46e-20	| Culex pipiens conserved hypothetical protein (6532 nt)
CpipJ_CPIJ013319	746	119	200.31	31.42	-2.67248	3.18e-114	2.88e-112	| Culex pipiens metalloproteinase (2458 nt)
CpipJ_CPIJ001876	44	7	11.81	1.85	-2.67441	5.04e-08	5.36e-07	| Culex pipiens Odorant-binding protein 56a (3937 nt)
CpipJ_CPIJ002727	44	7	11.81	1.85	-2.67441	5.04e-08	5.35e-07	| Culex pipiens conserved hypothetical protein (8345 nt)
CpipJ_CPIJ017787	170	27	45.65	7.13	-2.67864	2.55e-27	9.92e-26	| Culex pipiens conserved hypothetical protein (27820 nt)
CpipJ_CPIJ008563	196	31	52.63	8.19	-2.68395	2.41e-31	1.04e-29	| Culex pipiens conserved hypothetical protein (12199 nt)
CpipJ_CPIJ000503	127	20	34.1	5.28	-2.69116	7.22e-21	2.38e-19	| Culex pipiens mitochondrial ATPase inhibitor (966 nt)
CpipJ_CPIJ011433	426	67	114.39	17.69	-2.69295	1.67e-66	1.1e-64	| Culex pipiens brachyurin (888 nt)
CpipJ_CPIJ017875	1178	185	316.31	48.85	-2.69491	5.81e-181	6.95e-179	| Culex pipiens hypothetical protein (681 nt)
CpipJ_CPIJ011155	102	16	27.39	4.22	-2.69833	4.56e-17	1.31e-15	| Culex pipiens secretory Phospholipase A2 (2117 nt)
CpipJ_CPIJ013646	32	5	8.59	1.32	-2.70212	3.35e-06	2.82e-05	| Culex pipiens conserved hypothetical protein (11520 nt)
CpipJ_CPIJ003639	32	5	8.59	1.32	-2.70212	3.35e-06	2.82e-05	| Culex pipiens S-phase kinase-associated protein 2 (2185 nt)
CpipJ_CPIJ007745	32	5	8.59	1.32	-2.70212	3.35e-06	2.82e-05	| Culex pipiens leucine-rich repeat-containing protein 15 (1647 nt)
CpipJ_CPIJ008687	2354	367	632.08	96.9	-2.70554	0	0	| Culex pipiens conserved hypothetical protein (4558 nt)
CpipJ_CPIJ019680	45	7	12.08	1.85	-2.70702	2.87e-08	3.11e-07	| Culex pipiens Juvenile hormone-inducible protein (1650 nt)
CpipJ_CPIJ001210	379	59	101.77	15.58	-2.70755	1.08e-59	6.62e-58	| Culex pipiens conserved hypothetical protein (3254 nt)
CpipJ_CPIJ011159	58	9	15.57	2.38	-2.70974	2.56e-10	3.35e-09	| Culex pipiens zinc finger protein (1753 nt)
CpipJ_CPIJ005368	103	16	27.66	4.22	-2.71249	2.61e-17	7.6e-16	| Culex pipiens lysosomal trafficking regulator (13641 nt)
CpipJ_CPIJ001550	155	24	41.62	6.34	-2.71472	2.18e-25	7.9e-24	| Culex pipiens mystery 45A (2278 nt)
CpipJ_CPIJ002885	71	11	19.06	2.9	-2.71642	2.33e-12	3.69e-11	| Culex pipiens conserved hypothetical protein (1487 nt)
CpipJ_CPIJ001004	26	4	6.98	1.06	-2.71916	2.79e-05	0.000201686	| Culex pipiens homeotic deformed protein (7775 nt)
CpipJ_CPIJ002795	1065	164	285.97	43.3	-2.72342	1.2e-165	1.36e-163	| Culex pipiens hypothetical protein (732 nt)
CpipJ_CPIJ005504	2205	339	592.07	89.51	-2.72565	0	0	| Culex pipiens 40S ribosomal protein S5 (2090 nt)
CpipJ_CPIJ009334	898	138	241.12	36.44	-2.72616	4e-140	4.14e-138	| Culex pipiens conserved hypothetical protein (5557 nt)
CpipJ_CPIJ000250	39	6	10.47	1.58	-2.72826	2.32e-07	2.27e-06	| Culex pipiens conserved hypothetical protein (8140 nt)
CpipJ_CPIJ012088	59	9	15.84	2.38	-2.73454	1.45e-10	1.96e-09	| Culex pipiens tyrosine-protein kinase SRK2 (1215 nt)
CpipJ_CPIJ000426	33	5	8.86	1.32	-2.74677	1.9e-06	1.66e-05	| Culex pipiens acetyl-coenzyme A synthetase (3313 nt)
CpipJ_CPIJ001900	33	5	8.86	1.32	-2.74677	1.9e-06	1.65e-05	| Culex pipiens aldose 1-epimerase (1733 nt)
CpipJ_CPIJ010115	99	15	26.58	3.96	-2.74677	6.57e-17	1.88e-15	| Culex pipiens speckle-type POZ protein (1074 nt)
CpipJ_CPIJ006311	159	24	42.69	6.34	-2.75134	2.3e-26	8.58e-25	| Culex pipiens conserved hypothetical protein (28782 nt)
CpipJ_CPIJ013377	186	28	49.94	7.39	-2.75655	1.23e-30	5.19e-29	| Culex pipiens sorbitol dehydrogenase (1456 nt)
CpipJ_CPIJ014344	73	11	19.6	2.9	-2.75673	7.55e-13	1.27e-11	| Culex pipiens conserved hypothetical protein (14649 nt)
CpipJ_CPIJ009402	80	12	21.48	3.17	-2.76044	5.47e-14	1.23e-12	| Culex pipiens trehalose-6-phosphate synthase 1 (1109 nt)
CpipJ_CPIJ000151	40	6	10.74	1.58	-2.765	1.31e-07	1.33e-06	| Culex pipiens sodium/solute symporter (61968 nt)
CpipJ_CPIJ009717	635	95	170.51	25.08	-2.76525	4.11e-101	3.5e-99	| Culex pipiens conserved hypothetical protein (970 nt)
CpipJ_CPIJ018212	174	26	46.72	6.86	-2.76776	7.22e-29	2.94e-27	| Culex pipiens abc transporter (14221 nt)
CpipJ_CPIJ001932	47	7	12.62	1.85	-2.77011	9.23e-09	1.06e-07	| Culex pipiens Phosphatidylcholine:ceramide cholinephosphotransferase 1 (1373 nt)
CpipJ_CPIJ001748	94	14	25.24	3.7	-2.77011	2.9e-16	8.05e-15	| Culex pipiens conserved hypothetical protein (5585 nt)
CpipJ_CPIJ000676	27	4	7.25	1.06	-2.77392	1.57e-05	0.000119165	| Culex pipiens conserved hypothetical protein (7946 nt)
CpipJ_CPIJ017510	27	4	7.25	1.06	-2.77392	1.57e-05	0.000119082	| Culex pipiens conserved hypothetical protein (859 nt)
CpipJ_CPIJ015633	27	4	7.25	1.06	-2.77392	1.57e-05	0.000118999	| Culex pipiens conserved hypothetical protein (2736 nt)
CpipJ_CPIJ003936	888	132	238.44	34.85	-2.7744	3.43e-141	3.59e-139	| Culex pipiens eukaryotic translation initiation factor 3 subunit 6 (1800 nt)
CpipJ_CPIJ006512	466	69	125.13	18.22	-2.77983	4.44e-75	3.16e-73	| Culex pipiens hypothetical protein (3709 nt)
CpipJ_CPIJ008005	96	14	25.78	3.7	-2.80066	9.32e-17	2.65e-15	| Culex pipiens annexin x (3557 nt)
CpipJ_CPIJ012793	41	6	11.01	1.58	-2.80082	7.42e-08	7.7e-07	| Culex pipiens conserved hypothetical protein (14519 nt)
CpipJ_CPIJ002604	62	9	16.65	2.38	-2.80649	2.64e-11	3.79e-10	| Culex pipiens imaginal disc growth factor (4390 nt)
CpipJ_CPIJ009333	553	79	148.49	20.86	-2.83155	1.67e-90	1.35e-88	| Culex pipiens cuticle protein (529 nt)
CpipJ_CPIJ003499	21	3	5.64	0.79	-2.83577	0.000133008	0.000842666	| Culex pipiens CGI-01 protein (2168 nt)
CpipJ_CPIJ011806	21	3	5.64	0.79	-2.83577	0.000133008	0.000842175	| Culex pipiens superoxide dismutase, Mn (19059 nt)
CpipJ_CPIJ011810	21	3	5.64	0.79	-2.83577	0.000133008	0.000841685	| Culex pipiens conserved hypothetical protein (75419 nt)
CpipJ_CPIJ001058	21	3	5.64	0.79	-2.83577	0.000133008	0.000841196	| Culex pipiens ADP-ribosylation factor (687 nt)
CpipJ_CPIJ008473	439	62	117.88	16.37	-2.84819	1.26e-72	8.77e-71	| Culex pipiens cadherin (3093 nt)
CpipJ_CPIJ009181	165	23	44.3	6.07	-2.86754	1.93e-28	7.7e-27	| Culex pipiens polypeptide N-acetylgalactosaminyltransferase 2 (1731 nt)
CpipJ_CPIJ014663	2293	319	615.7	84.23	-2.86982	0	0	| Culex pipiens elongation factor 1-gamma (2702 nt)
CpipJ_CPIJ012232	43	6	11.55	1.58	-2.8699	2.35e-08	2.58e-07	| Culex pipiens conserved hypothetical protein (6436 nt)
CpipJ_CPIJ010211	29	4	7.79	1.06	-2.87756	4.94e-06	4.05e-05	| Culex pipiens retinoblastoma-binding protein 5 (1657 nt)
CpipJ_CPIJ007236	29	4	7.79	1.06	-2.87756	4.94e-06	4.04e-05	| Culex pipiens conserved hypothetical protein (3299 nt)
CpipJ_CPIJ016313	80	11	21.48	2.9	-2.88887	1.38e-14	3.35e-13	| Culex pipiens endocuticle structural glycoprotein SgAbd-2 (544 nt)
CpipJ_CPIJ005014	37	5	9.93	1.32	-2.91126	1.89e-07	1.87e-06	| Culex pipiens BTB/POZ and Kelch domain-containing protein (1457 nt)
CpipJ_CPIJ006016	30	4	8.06	1.06	-2.92672	2.75e-06	2.34e-05	| Culex pipiens conserved hypothetical protein (514 nt)
CpipJ_CPIJ014052	331	44	88.88	11.62	-2.93525	7.3e-57	4.39e-55	| Culex pipiens glutathione-s-transferase theta, gst (795 nt)
CpipJ_CPIJ003664	68	9	18.26	2.38	-2.93965	8.3e-13	1.38e-11	| Culex pipiens conserved hypothetical protein (9464 nt)
CpipJ_CPIJ002111	53	7	14.23	1.85	-2.94334	2.9e-10	3.78e-09	| Culex pipiens Odorant-binding protein 50d (752 nt)
CpipJ_CPIJ005187	38	5	10.2	1.32	-2.94996	1.05e-07	1.08e-06	| Culex pipiens phenoloxidase subunit 1 (2305 nt)
CpipJ_CPIJ016255	305	40	81.9	10.56	-2.95525	7.26e-53	4.22e-51	| Culex pipiens chitin synthase (39206 nt)
CpipJ_CPIJ002533	122	16	32.76	4.22	-2.95662	5.03e-22	1.71e-20	| Culex pipiens sodium/solute symporter (2286 nt)
CpipJ_CPIJ006209	21018	2743	5643.59	724.25	-2.96205	0	0	| Culex pipiens ATP synthase beta subunit (3882 nt)
CpipJ_CPIJ015535	46	6	12.35	1.58	-2.96651	4.1e-09	4.9e-08	| Culex pipiens hypothetical protein (8290 nt)
CpipJ_CPIJ001474	23	3	6.18	0.79	-2.96768	4.11e-05	0.000289503	| Culex pipiens zinc finger protein 449 (3602 nt)
CpipJ_CPIJ016317	54	7	14.5	1.85	-2.97046	1.62e-10	2.17e-09	| Culex pipiens conserved hypothetical protein (450 nt)
CpipJ_CPIJ002328	54	7	14.5	1.85	-2.97046	1.62e-10	2.16e-09	| Culex pipiens conserved hypothetical protein (1347 nt)
CpipJ_CPIJ012251	31	4	8.32	1.06	-2.97252	1.53e-06	1.35e-05	| Culex pipiens troponin C (34450 nt)
CpipJ_CPIJ010348	31	4	8.32	1.06	-2.97252	1.53e-06	1.35e-05	| Culex pipiens prov protein (750 nt)
CpipJ_CPIJ005501	85	11	22.82	2.9	-2.97617	7.59e-16	1.95e-14	| Culex pipiens mmr1/hsr1 GTP binding protein (2003 nt)
CpipJ_CPIJ014981	451	58	121.1	15.31	-2.98365	3.91e-78	2.92e-76	| Culex pipiens aminomethyltransferase, mitochondrial (1398 nt)
CpipJ_CPIJ020021	39	5	10.47	1.32	-2.98765	5.85e-08	6.16e-07	| Culex pipiens rhodopsin (1245 nt)
CpipJ_CPIJ002906	39	5	10.47	1.32	-2.98765	5.85e-08	6.15e-07	| Culex pipiens conserved hypothetical protein (6652 nt)
CpipJ_CPIJ012027	86	11	23.09	2.9	-2.99314	4.23e-16	1.16e-14	| Culex pipiens structural maintenance of chromosomes protein 1A (3843 nt)
CpipJ_CPIJ002630	86	11	23.09	2.9	-2.99314	4.23e-16	1.16e-14	| Culex pipiens Phosphorylated adaptor for RNA export (8126 nt)
CpipJ_CPIJ008908	55	7	14.77	1.85	-2.99707	8.99e-11	1.22e-09	| Culex pipiens WD repeat protein 3 (2803 nt)
CpipJ_CPIJ006362	157	20	42.16	5.28	-2.99727	2.56e-28	1.02e-26	| Culex pipiens conserved hypothetical protein (8218 nt)
CpipJ_CPIJ016509	828	105	222.33	27.72	-3.0037	5.67e-143	5.99e-141	| Culex pipiens Gly-rich protein (3318 nt)
CpipJ_CPIJ010870	103	13	27.66	3.43	-3.01152	3.93e-19	1.22e-17	| Culex pipiens pre-mRNA-splicing factor SLU7 (1776 nt)
CpipJ_CPIJ003019	151	19	40.55	5.02	-3.01394	1.92e-27	7.52e-26	| Culex pipiens conserved hypothetical protein (25530 nt)
CpipJ_CPIJ016590	32	4	8.59	1.06	-3.01859	8.47e-07	7.77e-06	| Culex pipiens conserved hypothetical protein (9176 nt)
CpipJ_CPIJ002606	312	39	83.78	10.3	-3.02396	2.79e-55	1.64e-53	| Culex pipiens conserved hypothetical protein (1563 nt)
CpipJ_CPIJ003603	24	3	6.44	0.79	-3.02714	2.27e-05	0.000168056	| Culex pipiens conserved hypothetical protein (2135 nt)
CpipJ_CPIJ001840	1957	239	525.48	63.1	-3.05792	0	0	| Culex pipiens cuticle protein (854 nt)
CpipJ_CPIJ003028	13112	1600	3520.73	422.46	-3.05899	0	0	| Culex pipiens conserved hypothetical protein (19506 nt)
CpipJ_CPIJ003585	41	5	11.01	1.32	-3.0602	1.79e-08	1.99e-07	| Culex pipiens conserved hypothetical protein (8957 nt)
CpipJ_CPIJ000104	271	33	72.77	8.71	-3.0626	8.47e-49	4.68e-47	| Culex pipiens conserved hypothetical protein (11242 nt)
CpipJ_CPIJ016855	33	4	8.86	1.06	-3.06324	4.68e-07	4.42e-06	| Culex pipiens cytochrome P450 4A6 (1575 nt)
CpipJ_CPIJ013840	67	8	17.99	2.11	-3.09188	3.39e-13	6.23e-12	| Culex pipiens conserved hypothetical protein (50514 nt)
CpipJ_CPIJ003730	59	7	15.84	1.85	-3.09798	8.47e-12	1.27e-10	| Culex pipiens conserved hypothetical protein (7994 nt)
CpipJ_CPIJ016099	59	7	15.84	1.85	-3.09798	8.47e-12	1.26e-10	| Culex pipiens homeobox protein dbx (6524 nt)
CpipJ_CPIJ000110	119	14	31.95	3.7	-3.11022	1.44e-22	4.99e-21	| Culex pipiens oxysterol binding protein 9 (7963 nt)
CpipJ_CPIJ007204	179	21	48.06	5.54	-3.11688	2.83e-33	1.25e-31	| Culex pipiens apolipophorins (16096 nt)
CpipJ_CPIJ017358	743	87	199.5	22.97	-3.11857	2.77e-133	2.79e-131	| Culex pipiens cysteine-rich protein (13143 nt)
CpipJ_CPIJ019060	43	5	11.55	1.32	-3.12928	5.45e-09	6.4e-08	| Culex pipiens adamts-7 (40404 nt)
CpipJ_CPIJ008548	43	5	11.55	1.32	-3.12928	5.45e-09	6.41e-08	| Culex pipiens zinc finger protein (3231 nt)
CpipJ_CPIJ005316	138	16	37.05	4.22	-3.13416	4.15e-26	1.54e-24	| Culex pipiens RWD domain-containing protein 4A (690 nt)
CpipJ_CPIJ019439	147	17	39.47	4.49	-3.13597	9.49e-28	3.74e-26	| Culex pipiens 2-phosphodiesterase (1887 nt)
CpipJ_CPIJ008079	1957	226	525.48	59.67	-3.13856	0	0	| Culex pipiens alpha-amylase 1 (1476 nt)
CpipJ_CPIJ006959	35	4	9.4	1.06	-3.1486	1.41e-07	1.43e-06	| Culex pipiens conserved hypothetical protein (879 nt)
CpipJ_CPIJ005428	725	83	194.67	21.92	-3.15071	2.15e-131	2.12e-129	| Culex pipiens conserved hypothetical protein (33485 nt)
CpipJ_CPIJ005898	141	16	37.86	4.22	-3.16536	6.97e-27	2.65e-25	| Culex pipiens conserved hypothetical protein (461 nt)
CpipJ_CPIJ006463	62	7	16.65	1.85	-3.16993	1.41e-12	2.27e-11	| Culex pipiens myotonin-protein kinase (23276 nt)
CpipJ_CPIJ002099	618	69	165.94	18.22	-3.18707	1.79e-113	1.61e-111	| Culex pipiens NADH-ubiquinone oxidoreductase sgdh subunit (800 nt)
CpipJ_CPIJ013362	72	8	19.33	2.11	-3.19553	1.72e-14	4.15e-13	| Culex pipiens conserved hypothetical protein (6028 nt)
CpipJ_CPIJ009190	27	3	7.25	0.79	-3.19806	3.76e-06	3.15e-05	| Culex pipiens importin beta-3 (3762 nt)
CpipJ_CPIJ016783	217	24	58.27	6.34	-3.2002	4.97e-41	2.52e-39	| Culex pipiens NADH:ubiquinone dehydrogenase (610 nt)
CpipJ_CPIJ013316	202	22	54.24	5.81	-3.22275	1.55e-38	7.59e-37	| Culex pipiens zinc metalloproteinase (3648 nt)
CpipJ_CPIJ008286	240	26	64.44	6.86	-3.23168	1.33e-45	7.08e-44	| Culex pipiens serine protease (1663 nt)
CpipJ_CPIJ016931	139	15	37.32	3.96	-3.23638	4.62e-27	1.78e-25	| Culex pipiens glutamate-rich WD repeat-containing protein 1 (1562 nt)
CpipJ_CPIJ011691	3475	374	933.08	98.75	-3.24015	0	0	| Culex pipiens ATP synthase D chain (910 nt)
CpipJ_CPIJ017127	298	32	80.02	8.45	-3.24334	1.86e-56	1.11e-54	| Culex pipiens prolyl 4-hydroxylase subunit alpha-2 (3288 nt)
CpipJ_CPIJ017852	28	3	7.52	0.79	-3.25081	2.05e-06	1.78e-05	| Culex pipiens salivary C-type lectin (596 nt)
CpipJ_CPIJ001105	28	3	7.52	0.79	-3.25081	2.05e-06	1.78e-05	| Culex pipiens conserved hypothetical protein (85698 nt)
CpipJ_CPIJ016979	47	5	12.62	1.32	-3.2571	4.91e-10	6.33e-09	| Culex pipiens conserved hypothetical protein (8086 nt)
CpipJ_CPIJ014928	113	12	30.34	3.17	-3.25867	2.15e-22	7.39e-21	| Culex pipiens hypothetical protein (3598 nt)
CpipJ_CPIJ005056	19	2	5.1	0.53	-3.26643	0.000103866	0.00067575	| Culex pipiens conserved hypothetical protein (2309 nt)
CpipJ_CPIJ001300	19	2	5.1	0.53	-3.26643	0.000103866	0.000676559	| Culex pipiens zinc finger protein 780B (1768 nt)
CpipJ_CPIJ009493	19	2	5.1	0.53	-3.26643	0.000103866	0.000676155	| Culex pipiens conserved hypothetical protein (3286 nt)
CpipJ_CPIJ001764	419	44	112.51	11.62	-3.27537	1.9e-79	1.42e-77	| Culex pipiens chorion peroxidase (3774 nt)
CpipJ_CPIJ011682	48	5	12.89	1.32	-3.28764	2.68e-10	3.5e-09	| Culex pipiens conserved hypothetical protein (5936 nt)
CpipJ_CPIJ008675	29	3	7.79	0.79	-3.3017	1.11e-06	1.01e-05	| Culex pipiens diphthine synthase (1115 nt)
CpipJ_CPIJ011336	29	3	7.79	0.79	-3.3017	1.11e-06	1.01e-05	| Culex pipiens conserved hypothetical protein (89849 nt)
CpipJ_CPIJ001836	29	3	7.79	0.79	-3.3017	1.11e-06	1.01e-05	| Culex pipiens cuticle protein (823 nt)
CpipJ_CPIJ009917	39	4	10.47	1.06	-3.30413	1.26e-08	1.42e-07	| Culex pipiens ctl transporter (5724 nt)
CpipJ_CPIJ002797	263	27	70.62	7.13	-3.3081	6.69e-51	3.81e-49	| Culex pipiens cuticle protein (768 nt)
CpipJ_CPIJ011308	88	9	23.63	2.38	-3.31159	5.6e-18	1.68e-16	| Culex pipiens conserved hypothetical protein (24021 nt)
CpipJ_CPIJ012143	343	35	92.1	9.24	-3.31724	4.54e-66	2.98e-64	| Culex pipiens phosrestin-1 (3431 nt)
CpipJ_CPIJ003321	20	2	5.37	0.53	-3.34086	5.62e-05	0.000382082	| Culex pipiens tetracycline resistance (1611 nt)
CpipJ_CPIJ005064	20	2	5.37	0.53	-3.34086	5.62e-05	0.000381367	| Culex pipiens alpha-amylase (1692 nt)
CpipJ_CPIJ004092	20	2	5.37	0.53	-3.34086	5.62e-05	0.000381844	| Culex pipiens oviductin (4901 nt)
CpipJ_CPIJ006963	20	2	5.37	0.53	-3.34086	5.62e-05	0.000381605	| Culex pipiens conserved hypothetical protein (13880 nt)
CpipJ_CPIJ008203	349	35	93.71	9.24	-3.34224	1.2e-67	8.09e-66	| Culex pipiens transketolase (6749 nt)
CpipJ_CPIJ006106	150	15	40.28	3.96	-3.34649	5.99e-30	2.5e-28	| Culex pipiens hrp65-1 (10479 nt)
CpipJ_CPIJ007172	30	3	8.06	0.79	-3.35086	6.04e-07	5.67e-06	| Culex pipiens conserved hypothetical protein (4181 nt)
CpipJ_CPIJ001172	30	3	8.06	0.79	-3.35086	6.04e-07	5.68e-06	| Culex pipiens l-caldesmon (3278 nt)
CpipJ_CPIJ003916	30	3	8.06	0.79	-3.35086	6.04e-07	5.68e-06	| Culex pipiens conserved hypothetical protein (18987 nt)
CpipJ_CPIJ003079	30	3	8.06	0.79	-3.35086	6.04e-07	5.67e-06	| Culex pipiens conserved hypothetical protein (1839 nt)
CpipJ_CPIJ003058	3293	327	884.21	86.34	-3.35629	0	0	| Culex pipiens troponin C (29170 nt)
CpipJ_CPIJ012024	252	25	67.67	6.6	-3.35798	1.78e-49	9.91e-48	| Culex pipiens GTP-binding protein SAR2 (1008 nt)
CpipJ_CPIJ010418	454	45	121.9	11.88	-3.35909	6.54e-88	5.12e-86	| Culex pipiens conserved hypothetical protein (8562 nt)
CpipJ_CPIJ008438	31	3	8.32	0.79	-3.39666	3.26e-07	3.15e-06	| Culex pipiens als2cr7 (64211 nt)
CpipJ_CPIJ017392	31	3	8.32	0.79	-3.39666	3.26e-07	3.14e-06	| Culex pipiens conserved hypothetical protein (1149 nt)
CpipJ_CPIJ001676	21	2	5.64	0.53	-3.41163	3.03e-05	0.000217564	| Culex pipiens CDP-diacylglycerol-glycerol-3-phosphate 3-phosphatidyltransferase (1654 nt)
CpipJ_CPIJ013989	21	2	5.64	0.53	-3.41163	3.03e-05	0.000217421	| Culex pipiens synaptic ras GTPase activating protein (4946 nt)
CpipJ_CPIJ013389	21	2	5.64	0.53	-3.41163	3.03e-05	0.000217277	| Culex pipiens transcription factor FET5 (983 nt)
CpipJ_CPIJ005379	42	4	11.28	1.06	-3.41163	2e-09	2.46e-08	| Culex pipiens metastasis-associated protein 3 (98435 nt)
CpipJ_CPIJ006133	42	4	11.28	1.06	-3.41163	2e-09	2.46e-08	| Culex pipiens conserved hypothetical protein (10806 nt)
CpipJ_CPIJ009170	1050	100	281.94	26.4	-3.41678	3.83e-204	4.85e-202	| Culex pipiens cytochrome P450 (16424 nt)
CpipJ_CPIJ001621	95	9	25.51	2.38	-3.42203	7.81e-20	2.48e-18	| Culex pipiens molybdenum cofactor synthesis protein 3 (1522 nt)
CpipJ_CPIJ012106	32	3	8.59	0.79	-3.44273	1.76e-07	1.75e-06	| Culex pipiens conserved hypothetical protein (6460 nt)
CpipJ_CPIJ011318	32	3	8.59	0.79	-3.44273	1.76e-07	1.76e-06	| Culex pipiens conserved hypothetical protein (8655 nt)
CpipJ_CPIJ015194	32	3	8.59	0.79	-3.44273	1.76e-07	1.75e-06	| Culex pipiens zinc finger protein 175 (1754 nt)
CpipJ_CPIJ007150	139	13	37.32	3.43	-3.44367	1.58e-28	6.33e-27	| Culex pipiens conserved hypothetical protein (18017 nt)
CpipJ_CPIJ017796	140	13	37.59	3.43	-3.45407	8.53e-29	3.46e-27	| Culex pipiens prophenoloxidase activating factor (2337 nt)
CpipJ_CPIJ017763	173	16	46.45	4.22	-3.46036	2.65e-35	1.2e-33	| Culex pipiens juvenile hormone esterase (2781 nt)
CpipJ_CPIJ011561	76	7	20.41	1.85	-3.46368	2.84e-16	7.92e-15	| Culex pipiens 14.5 kDa salivary peptide (525 nt)
CpipJ_CPIJ006794	174	16	46.72	4.22	-3.46873	1.44e-35	6.59e-34	| Culex pipiens conserved hypothetical protein (9748 nt)
CpipJ_CPIJ016655	995	91	267.17	24.03	-3.47485	1.93e-196	2.41e-194	| Culex pipiens conserved hypothetical protein (1007 nt)
CpipJ_CPIJ005987	22	2	5.91	0.53	-3.47909	1.63e-05	0.000122672	| Culex pipiens conserved hypothetical protein (6314 nt)
CpipJ_CPIJ014162	22	2	5.91	0.53	-3.47909	1.63e-05	0.000122587	| Culex pipiens BTB/POZ domain containing protein (1251 nt)
CpipJ_CPIJ012497	33	3	8.86	0.79	-3.48738	9.48e-08	9.77e-07	| Culex pipiens matrix metalloproteinase (18900 nt)
CpipJ_CPIJ012724	33	3	8.86	0.79	-3.48738	9.48e-08	9.76e-07	| Culex pipiens guanine nucleotide-binding protein beta 2 (9644 nt)
CpipJ_CPIJ013278	177	16	47.53	4.22	-3.49352	2.26e-36	1.06e-34	| Culex pipiens conserved hypothetical protein (732 nt)
CpipJ_CPIJ005548	78	7	20.94	1.85	-3.50066	8.26e-17	2.35e-15	| Culex pipiens cp309 (4696 nt)
CpipJ_CPIJ009437	112	10	30.07	2.64	-3.50972	1.29e-23	4.58e-22	| Culex pipiens methyltransferase (2011 nt)
CpipJ_CPIJ018458	34	3	9.13	0.79	-3.53069	5.09e-08	5.4e-07	| Culex pipiens conserved hypothetical protein (30762 nt)
CpipJ_CPIJ011126	34	3	9.13	0.79	-3.53069	5.09e-08	5.39e-07	| Culex pipiens symplekin (9231 nt)
CpipJ_CPIJ003835	34	3	9.13	0.79	-3.53069	5.09e-08	5.39e-07	| Culex pipiens conserved hypothetical protein (3693 nt)
CpipJ_CPIJ013463	23	2	6.18	0.53	-3.54354	8.7e-06	6.88e-05	| Culex pipiens conserved hypothetical protein (15484 nt)
CpipJ_CPIJ010070	23	2	6.18	0.53	-3.54354	8.7e-06	6.89e-05	| Culex pipiens conserved hypothetical protein (808 nt)
CpipJ_CPIJ004795	23	2	6.18	0.53	-3.54354	8.7e-06	6.89e-05	| Culex pipiens mitochondrial carrier protein (7198 nt)
CpipJ_CPIJ014580	35	3	9.4	0.79	-3.57274	2.73e-08	2.97e-07	| Culex pipiens dimeric dihydrodiol dehydrogenase (1247 nt)
CpipJ_CPIJ004009	107	9	28.73	2.38	-3.59352	4.69e-23	1.65e-21	| Culex pipiens conserved hypothetical protein (2440 nt)
CpipJ_CPIJ001481	179	15	48.06	3.96	-3.60126	1.06e-37	5.15e-36	| Culex pipiens hypothetical protein (594 nt)
CpipJ_CPIJ005861	48	4	12.89	1.06	-3.60412	4.82e-11	6.68e-10	| Culex pipiens conserved hypothetical protein (1486 nt)
CpipJ_CPIJ000847	96	8	25.78	2.11	-3.61094	7.04e-21	2.33e-19	| Culex pipiens yellow (27477 nt)
CpipJ_CPIJ003102	170	14	45.65	3.7	-3.62502	4.48e-36	2.08e-34	| Culex pipiens croquemort (2052 nt)
CpipJ_CPIJ014218	134	11	35.98	2.9	-3.63307	9.35e-29	3.78e-27	| Culex pipiens cytochrome P450 9b2 (1671 nt)
CpipJ_CPIJ010601	49	4	13.16	1.06	-3.63402	2.58e-11	3.7e-10	| Culex pipiens N-terminal acetyltransferase A complex catalytic subunit ARD1 (696 nt)
CpipJ_CPIJ016149	160	13	42.96	3.43	-3.64671	3.53e-34	1.58e-32	| Culex pipiens conserved hypothetical protein (10058 nt)
CpipJ_CPIJ010151	37	3	9.93	0.79	-3.65187	7.79e-09	9.03e-08	| Culex pipiens dihydropyrimidinase (32795 nt)
CpipJ_CPIJ014005	62	5	16.65	1.32	-3.65691	4.68e-14	1.06e-12	| Culex pipiens elongation of very long chain fatty acids protein 1 (7024 nt)
CpipJ_CPIJ003465	62	5	16.65	1.32	-3.65691	4.68e-14	1.06e-12	| Culex pipiens conserved hypothetical protein (525 nt)
CpipJ_CPIJ003262	25	2	6.71	0.53	-3.66225	2.47e-06	2.13e-05	| Culex pipiens zinc finger protein (8762 nt)
CpipJ_CPIJ017511	25	2	6.71	0.53	-3.66225	2.47e-06	2.13e-05	| Culex pipiens chitotriosidase-1 (3939 nt)
CpipJ_CPIJ015542	25	2	6.71	0.53	-3.66225	2.47e-06	2.12e-05	| Culex pipiens nuclear receptor 3 (9426 nt)
CpipJ_CPIJ019572	25	2	6.71	0.53	-3.66225	2.47e-06	2.12e-05	| Culex pipiens glutathione transferase AtGST (8805 nt)
CpipJ_CPIJ010831	25	2	6.71	0.53	-3.66225	2.47e-06	2.12e-05	| Culex pipiens fatty acyl-CoA reductase 1 (1722 nt)
CpipJ_CPIJ005775	114	9	30.61	2.38	-3.68497	5.9e-25	2.12e-23	| Culex pipiens polypeptide of 976 aa (4622 nt)
CpipJ_CPIJ003887	469	37	125.93	9.77	-3.68812	3.07e-98	2.57e-96	| Culex pipiens conserved hypothetical protein (1665 nt)
CpipJ_CPIJ009155	38	3	10.2	0.79	-3.69057	4.15e-09	4.95e-08	| Culex pipiens conserved hypothetical protein (2524 nt)
CpipJ_CPIJ010948	38	3	10.2	0.79	-3.69057	4.15e-09	4.94e-08	| Culex pipiens nitrate, fromate, iron dehydrogenase (2651 nt)
CpipJ_CPIJ004628	257	20	69.01	5.28	-3.7082	9.26e-55	5.42e-53	| Culex pipiens Gelsolin (4269 nt)
CpipJ_CPIJ005976	26	2	6.98	0.53	-3.71916	1.31e-06	1.17e-05	| Culex pipiens conserved hypothetical protein (38332 nt)
CpipJ_CPIJ006167	91	7	24.43	1.85	-3.72306	2.47e-20	8.03e-19	| Culex pipiens succinate dehydrogenase flavoprotein subunit, mitochondrial (4210 nt)
CpipJ_CPIJ019839	93	7	24.97	1.85	-3.7546	7.01e-21	2.33e-19	| Culex pipiens cytochrome c oxidase subunit iv (4204 nt)
CpipJ_CPIJ003507	80	6	21.48	1.58	-3.765	3.73e-18	1.13e-16	| Culex pipiens t-diRNAhydrouridine synthase (29498 nt)
CpipJ_CPIJ017487	54	4	14.5	1.06	-3.77392	1.1e-12	1.82e-11	| Culex pipiens glucose dehydrogenase (1922 nt)
CpipJ_CPIJ001854	95	7	25.51	1.85	-3.78547	1.98e-21	6.61e-20	| Culex pipiens conserved hypothetical protein (7205 nt)
CpipJ_CPIJ003958	720	53	193.33	13.99	-3.7886	3.7e-153	4.02e-151	| Culex pipiens hypothetical protein (514 nt)
CpipJ_CPIJ019908	41	3	11.01	0.79	-3.80082	6.22e-10	7.98e-09	| Culex pipiens conserved hypothetical protein (4778 nt)
CpipJ_CPIJ002412	42	3	11.28	0.79	-3.83577	3.29e-10	4.28e-09	| Culex pipiens turtle protein, (36645 nt)
CpipJ_CPIJ014748	86	6	23.09	1.58	-3.86927	8.32e-20	2.62e-18	| Culex pipiens conserved hypothetical protein (21502 nt)
CpipJ_CPIJ016750	43	3	11.55	0.79	-3.8699	1.74e-10	2.33e-09	| Culex pipiens conserved hypothetical protein (5350 nt)
CpipJ_CPIJ015277	58	4	15.57	1.06	-3.87663	8.68e-14	1.89e-12	| Culex pipiens conserved hypothetical protein (25165 nt)
CpipJ_CPIJ000772	29	2	7.79	0.53	-3.87756	1.94e-07	1.92e-06	| Culex pipiens zinc finger protein 189 (1269 nt)
CpipJ_CPIJ001860	29	2	7.79	0.53	-3.87756	1.94e-07	1.92e-06	| Culex pipiens conserved hypothetical protein (10000 nt)
CpipJ_CPIJ018557	29	2	7.79	0.53	-3.87756	1.94e-07	1.92e-06	| Culex pipiens conserved hypothetical protein (2502 nt)
CpipJ_CPIJ009278	275	19	73.84	5.02	-3.87864	1.48e-60	9.29e-59	| Culex pipiens golgi phosphoprotein 3 (16938 nt)
CpipJ_CPIJ004607	336	23	90.22	6.07	-3.89368	7.58e-74	5.35e-72	| Culex pipiens conserved hypothetical protein (22021 nt)
CpipJ_CPIJ014864	74	5	19.87	1.32	-3.91198	2.35e-17	6.88e-16	| Culex pipiens triacylglycerol lipase (449 nt)
CpipJ_CPIJ010515	119	8	31.95	2.11	-3.9205	3.49e-27	1.35e-25	| Culex pipiens phosphoenolpyruvate carboxykinase (2149 nt)
CpipJ_CPIJ008498	268	18	71.96	4.75	-3.9212	1.63e-59	9.99e-58	| Culex pipiens conserved hypothetical protein (3006 nt)
CpipJ_CPIJ006452	30	2	8.06	0.53	-3.92672	1.02e-07	1.05e-06	| Culex pipiens conserved hypothetical protein (1878 nt)
CpipJ_CPIJ004215	273	18	73.3	4.75	-3.94781	6.74e-61	4.29e-59	| Culex pipiens conserved hypothetical protein (8946 nt)
CpipJ_CPIJ008846	61	4	16.38	1.06	-3.9498	1.28e-14	3.11e-13	| Culex pipiens basic helix-loop-helix zip transcription factor (5953 nt)
CpipJ_CPIJ010966	46	3	12.35	0.79	-3.96651	2.55e-11	3.68e-10	| Culex pipiens zinc finger protein 250 (3105 nt)
CpipJ_CPIJ002615	77	5	20.68	1.32	-3.96963	3.45e-18	1.05e-16	| Culex pipiens serine/threonine kinase (390 nt)
CpipJ_CPIJ002955	63	4	16.92	1.06	-3.99659	3.54e-15	8.92e-14	| Culex pipiens multiple inositol polyphosphate phosphatase (1513 nt)
CpipJ_CPIJ003387	32	2	8.59	0.53	-4.01859	2.82e-08	3.06e-07	| Culex pipiens zinc finger protein 394 (1720 nt)
CpipJ_CPIJ016705	32	2	8.59	0.53	-4.01859	2.82e-08	3.07e-07	| Culex pipiens conserved hypothetical protein (53855 nt)
CpipJ_CPIJ008274	32	2	8.59	0.53	-4.01859	2.82e-08	3.07e-07	| Culex pipiens monocarboxylate transporter 3 (2439 nt)
CpipJ_CPIJ012144	64	4	17.18	1.06	-4.01859	1.86e-15	4.75e-14	| Culex pipiens hypothetical protein (31004 nt)
CpipJ_CPIJ007834	96	6	25.78	1.58	-4.02826	1.39e-22	4.82e-21	| Culex pipiens RNA and export factor binding protein (11981 nt)
CpipJ_CPIJ009101	1096	68	294.29	17.95	-4.03518	1.27e-243	1.78e-241	| Culex pipiens hypothetical protein (7080 nt)
CpipJ_CPIJ015121	97	6	26.05	1.58	-4.04329	7.31e-23	2.56e-21	| Culex pipiens autophagy-specific gene 2 (27024 nt)
CpipJ_CPIJ012065	16	1	4.3	0.26	-4.04775	0.000126498	0.000804707	| Culex pipiens tryptophan transporter (5274 nt)
CpipJ_CPIJ015469	16	1	4.3	0.26	-4.04775	0.000126498	0.000804237	| Culex pipiens translation initiation factor eif-2b (10475 nt)
CpipJ_CPIJ018914	16	1	4.3	0.26	-4.04775	0.000126498	0.000803767	| Culex pipiens conserved hypothetical protein (6046 nt)
CpipJ_CPIJ015424	16	1	4.3	0.26	-4.04775	0.000126498	0.000803298	| Culex pipiens charged multivesicular body protein 2a (738 nt)
CpipJ_CPIJ005335	16	1	4.3	0.26	-4.04775	0.000126498	0.000802829	| Culex pipiens nikI, nikkomycin biosynthesis protein P6 (3442 nt)
CpipJ_CPIJ012618	49	3	13.16	0.79	-4.05816	3.71e-12	5.77e-11	| Culex pipiens N(4)-(Beta-N-acetylglucosaminyl)-L-asparaginase (1130 nt)
CpipJ_CPIJ001174	115	7	30.88	1.85	-4.06108	5.65e-27	2.16e-25	| Culex pipiens plasma glutamate carboxypeptidase (1504 nt)
CpipJ_CPIJ004345	33	2	8.86	0.53	-4.06324	1.48e-08	1.65e-07	| Culex pipiens conserved hypothetical protein (1035 nt)
CpipJ_CPIJ000077	215	13	57.73	3.43	-4.07304	2.4e-49	1.33e-47	| Culex pipiens farnesyl-pyrophosphate synthetase (6278 nt)
CpipJ_CPIJ012076	497	30	133.45	7.92	-4.07466	3.62e-112	3.2e-110	| Culex pipiens conserved hypothetical protein (9380 nt)
CpipJ_CPIJ019241	34	2	9.13	0.53	-4.10655	7.75e-09	9e-08	| Culex pipiens conserved hypothetical protein (5646 nt)
CpipJ_CPIJ002407	17	1	4.56	0.26	-4.13245	6.6e-05	0.000444694	| Culex pipiens conserved hypothetical protein (6320 nt)
CpipJ_CPIJ010245	52	3	13.96	0.79	-4.1433	5.33e-13	9.29e-12	| Culex pipiens neuroligin (20384 nt)
CpipJ_CPIJ008760	35	2	9.4	0.53	-4.1486	4.05e-09	4.84e-08	| Culex pipiens conserved hypothetical protein (2375 nt)
CpipJ_CPIJ003588	53	3	14.23	0.79	-4.17094	2.79e-13	5.25e-12	| Culex pipiens ubiquitin (1070 nt)
CpipJ_CPIJ010123	73	4	19.6	1.06	-4.20872	5.51e-18	1.66e-16	| Culex pipiens spondin-1 (3106 nt)
CpipJ_CPIJ012155	18	1	4.83	0.26	-4.21544	3.44e-05	0.000244374	| Culex pipiens trypsin (854 nt)
CpipJ_CPIJ013204	18	1	4.83	0.26	-4.21544	3.44e-05	0.000244055	| Culex pipiens peroxisomal biogenesis factor 3 (1149 nt)
CpipJ_CPIJ000767	18	1	4.83	0.26	-4.21544	3.44e-05	0.000244534	| Culex pipiens hypothetical protein (654 nt)
CpipJ_CPIJ006774	18	1	4.83	0.26	-4.21544	3.44e-05	0.000244214	| Culex pipiens arylsulfatase B (5408 nt)
CpipJ_CPIJ018314	18	1	4.83	0.26	-4.21544	3.44e-05	0.000243896	| Culex pipiens 5' nucleotidase (1809 nt)
CpipJ_CPIJ003536	18	1	4.83	0.26	-4.21544	3.44e-05	0.000243737	| Culex pipiens conserved hypothetical protein (1180 nt)
CpipJ_CPIJ013816	55	3	14.77	0.79	-4.22467	7.6e-14	1.68e-12	| Culex pipiens hypothetical protein (20571 nt)
CpipJ_CPIJ001243	38	2	10.2	0.53	-4.26643	5.73e-10	7.38e-09	| Culex pipiens conserved hypothetical protein (6918 nt)
CpipJ_CPIJ017620	7299	382	1959.87	100.86	-4.28033	0	0	| Culex pipiens hypothetical protein (909 nt)
CpipJ_CPIJ018973	306	16	82.16	4.22	-4.28312	4.86e-72	3.37e-70	| Culex pipiens conserved hypothetical protein (3914 nt)
CpipJ_CPIJ016566	19	1	5.1	0.26	-4.29391	1.79e-05	0.000133661	| Culex pipiens phenoloxidase subunit 1 (2352 nt)
CpipJ_CPIJ000323	517	26	138.82	6.86	-4.33886	1.04e-121	9.71e-120	| Culex pipiens conserved hypothetical protein (3056 nt)
CpipJ_CPIJ017821	20	1	5.37	0.26	-4.36834	9.25e-06	7.25e-05	| Culex pipiens hect type E3 ubiquitin ligase (10414 nt)
CpipJ_CPIJ017546	20	1	5.37	0.26	-4.36834	9.25e-06	7.24e-05	| Culex pipiens HIG1 domain family member 1A (270 nt)
CpipJ_CPIJ011025	20	1	5.37	0.26	-4.36834	9.25e-06	7.24e-05	| Culex pipiens elongation of very long chain fatty acids protein 4 (7377 nt)
CpipJ_CPIJ002617	20	1	5.37	0.26	-4.36834	9.25e-06	7.23e-05	| Culex pipiens chemosensory protein 1 (375 nt)
CpipJ_CPIJ016873	20	1	5.37	0.26	-4.36834	9.25e-06	7.23e-05	| Culex pipiens Gustatory receptor 64f (2614 nt)
CpipJ_CPIJ007319	184	9	49.41	2.38	-4.37577	1.68e-44	8.88e-43	| Culex pipiens ATP-binding cassette sub-family E member 1 (2318 nt)
CpipJ_CPIJ004322	21	1	5.64	0.26	-4.43911	4.79e-06	3.95e-05	| Culex pipiens chitinase (3338 nt)
CpipJ_CPIJ012007	43	2	11.55	0.53	-4.44576	2.16e-11	3.11e-10	| Culex pipiens conserved hypothetical protein (1015 nt)
CpipJ_CPIJ010464	43	2	11.55	0.53	-4.44576	2.16e-11	3.11e-10	| Culex pipiens conserved hypothetical protein (11086 nt)
CpipJ_CPIJ013695	110	5	29.54	1.32	-4.48406	1.65e-27	6.48e-26	| Culex pipiens Bub1 (10320 nt)
CpipJ_CPIJ009451	132	6	35.44	1.58	-4.48738	9.22e-33	4.05e-31	| Culex pipiens conserved hypothetical protein (528 nt)
CpipJ_CPIJ007456	22	1	5.91	0.26	-4.50657	2.47e-06	2.13e-05	| Culex pipiens UDP-galactose transporter (2856 nt)
CpipJ_CPIJ017182	22	1	5.91	0.26	-4.50657	2.47e-06	2.13e-05	| Culex pipiens forked protein (30514 nt)
CpipJ_CPIJ004709	22	1	5.91	0.26	-4.50657	2.47e-06	2.13e-05	| Culex pipiens bifunctional protein folD (1004 nt)
CpipJ_CPIJ003366	22	1	5.91	0.26	-4.50657	2.47e-06	2.13e-05	| Culex pipiens conserved hypothetical protein (4118 nt)
CpipJ_CPIJ009323	45	2	12.08	0.53	-4.51048	5.76e-12	8.78e-11	| Culex pipiens conserved hypothetical protein (3900 nt)
CpipJ_CPIJ004532	3456	151	927.98	39.87	-4.54072	0	0	| Culex pipiens 40S ribosomal protein S17 (1613 nt)
CpipJ_CPIJ004172	137	6	36.79	1.58	-4.54132	3.42e-34	1.54e-32	| Culex pipiens threonyl-tRNA synthetase (17154 nt)
CpipJ_CPIJ018148	23	1	6.18	0.26	-4.57102	1.28e-06	1.14e-05	| Culex pipiens zinc finger protein 181 (2491 nt)
CpipJ_CPIJ009627	23	1	6.18	0.26	-4.57102	1.28e-06	1.14e-05	| Culex pipiens conserved hypothetical protein (1437 nt)
CpipJ_CPIJ003456	71	3	19.06	0.79	-4.59255	2.08e-18	6.41e-17	| Culex pipiens uricase (1043 nt)
CpipJ_CPIJ008148	24	1	6.44	0.26	-4.63048	6.57e-07	6.11e-06	| Culex pipiens Osiris (14566 nt)
CpipJ_CPIJ017493	24	1	6.44	0.26	-4.63048	6.57e-07	6.12e-06	| Culex pipiens beta-1,3-Galactosyltransferase (3871 nt)
CpipJ_CPIJ001736	24	1	6.44	0.26	-4.63048	6.57e-07	6.11e-06	| Culex pipiens conserved hypothetical protein (7453 nt)
CpipJ_CPIJ002524	24	1	6.44	0.26	-4.63048	6.57e-07	6.1e-06	| Culex pipiens nardilysin (6165 nt)
CpipJ_CPIJ001130	390	16	104.72	4.22	-4.63315	5.35e-96	4.44e-94	| Culex pipiens ribosome biogenesis protein TSR1 (2645 nt)
CpipJ_CPIJ000083	123	5	33.03	1.32	-4.64517	3.08e-31	1.31e-29	| Culex pipiens salivary secreted ribonuclease (952 nt)
CpipJ_CPIJ005640	279	11	74.91	2.9	-4.69103	1.41e-69	9.68e-68	| Culex pipiens heat shock protein 26 (913 nt)
CpipJ_CPIJ018362	26	1	6.98	0.26	-4.74664	1.73e-07	1.73e-06	| Culex pipiens 26S protease regulatory subunit 6a (23150 nt)
CpipJ_CPIJ012298	106	4	28.46	1.06	-4.7468	2.01e-27	7.82e-26	| Culex pipiens conserved hypothetical protein (5236 nt)
CpipJ_CPIJ014896	27	1	7.25	0.26	-4.8014	8.89e-08	9.18e-07	| Culex pipiens conserved hypothetical protein (6015 nt)
CpipJ_CPIJ010278	112	4	30.07	1.06	-4.82619	3.68e-29	1.51e-27	| Culex pipiens calpain (14832 nt)
CpipJ_CPIJ004230	28	1	7.52	0.26	-4.85415	4.56e-08	4.85e-07	| Culex pipiens lipase (1020 nt)
CpipJ_CPIJ018588	28	1	7.52	0.26	-4.85415	4.56e-08	4.85e-07	| Culex pipiens conserved hypothetical protein (12560 nt)
CpipJ_CPIJ019526	59	2	15.84	0.53	-4.90144	5.19e-16	1.34e-14	| Culex pipiens Sodium and chloride-dependent glycine transporter (3847 nt)
CpipJ_CPIJ003636	152	5	40.81	1.32	-4.95031	1.25e-39	6.17e-38	| Culex pipiens GTP binding protein (8780 nt)
CpipJ_CPIJ008344	30	1	8.06	0.26	-4.9542	1.19e-08	1.35e-07	| Culex pipiens sugar transporter (4441 nt)
CpipJ_CPIJ012739	648	21	174	5.54	-4.97306	6.68e-165	7.41e-163	| Culex pipiens RNA-binding protein NOB1 (1302 nt)
CpipJ_CPIJ009321	66	2	17.72	0.53	-5.06324	4.73e-18	1.43e-16	| Culex pipiens conserved hypothetical protein (2603 nt)
CpipJ_CPIJ004147	298	9	80.02	2.38	-5.07133	2.09e-77	1.52e-75	| Culex pipiens conserved hypothetical protein (6496 nt)
CpipJ_CPIJ013280	67	2	17.99	0.53	-5.08506	2.41e-18	7.37e-17	| Culex pipiens lysosomal Pro-X carboxypeptidase (1558 nt)
CpipJ_CPIJ011488	33	1	8.86	0.26	-5.09072	1.58e-09	1.96e-08	| Culex pipiens conserved hypothetical protein (972 nt)
CpipJ_CPIJ017140	72	2	19.33	0.53	-5.18871	8.29e-20	2.62e-18	| Culex pipiens inwardly rectifying k+ channel (8436 nt)
CpipJ_CPIJ000479	73	2	19.6	0.53	-5.20872	4.22e-20	1.36e-18	| Culex pipiens cuticle protein 8 (398 nt)
CpipJ_CPIJ017883	36	1	9.67	0.26	-5.21693	2.09e-10	2.77e-09	| Culex pipiens N-acetylgalactosaminyltransferase (4216 nt)
CpipJ_CPIJ008003	38	1	10.2	0.26	-5.29391	5.41e-11	7.47e-10	| Culex pipiens annexin x (11846 nt)
CpipJ_CPIJ016314	546	14	146.61	3.7	-5.30831	9.01e-144	9.61e-142	| Culex pipiens pupal cuticle protein 78E (2275 nt)
CpipJ_CPIJ014520	157	4	42.16	1.06	-5.31374	2.64e-42	1.37e-40	| Culex pipiens conserved hypothetical protein (82542 nt)
CpipJ_CPIJ013456	39	1	10.47	0.26	-5.33161	2.75e-11	3.92e-10	| Culex pipiens conserved hypothetical protein (11554 nt)
CpipJ_CPIJ011990	39	1	10.47	0.26	-5.33161	2.75e-11	3.92e-10	| Culex pipiens conserved hypothetical protein (18374 nt)
CpipJ_CPIJ011534	39	1	10.47	0.26	-5.33161	2.75e-11	3.91e-10	| Culex pipiens ZNF403 (2016 nt)
CpipJ_CPIJ000867	40	1	10.74	0.26	-5.36834	1.39e-11	2.04e-10	| Culex pipiens conserved hypothetical protein (13643 nt)
CpipJ_CPIJ003206	41	1	11.01	0.26	-5.40416	7.07e-12	1.07e-10	| Culex pipiens conserved hypothetical protein (28996 nt)
CpipJ_CPIJ004491	91	2	24.43	0.53	-5.52652	2.11e-25	7.67e-24	| Culex pipiens sodium/potassium/calcium exchanger 3 (2843 nt)
CpipJ_CPIJ012311	47	1	12.62	0.26	-5.60106	1.19e-13	2.51e-12	| Culex pipiens histone deacetylase (12782 nt)
CpipJ_CPIJ003038	49	1	13.16	0.26	-5.6615	3.05e-14	7.17e-13	| Culex pipiens cuticle protein (373 nt)
CpipJ_CPIJ001129	49	1	13.16	0.26	-5.6615	3.05e-14	7.16e-13	| Culex pipiens valacyclovir hydrolase (1052 nt)
CpipJ_CPIJ005968	51	1	13.69	0.26	-5.71847	7.79e-15	1.93e-13	| Culex pipiens conserved hypothetical protein (5864 nt)
CpipJ_CPIJ003265	110	2	29.54	0.53	-5.80053	4.94e-31	2.09e-29	| Culex pipiens conserved hypothetical protein (8466 nt)
CpipJ_CPIJ008069	112	2	30.07	0.53	-5.82619	1.26e-31	5.45e-30	| Culex pipiens conserved hypothetical protein (3109 nt)
CpipJ_CPIJ004223	840	15	225.55	3.96	-5.8318	2.61e-229	3.55e-227	| Culex pipiens pancreatic triacylglycerol lipase (1166 nt)
CpipJ_CPIJ006066	58	1	15.57	0.26	-5.90411	6.48e-17	1.86e-15	| Culex pipiens conserved hypothetical protein (450 nt)
CpipJ_CPIJ015930	130	2	34.91	0.53	-6.0415	5.51e-37	2.61e-35	| Culex pipiens conserved hypothetical protein (19355 nt)
CpipJ_CPIJ009605	142	2	38.13	0.53	-6.16879	1.44e-40	7.31e-39	| Culex pipiens ubiquitination factor E4 (8810 nt)
CpipJ_CPIJ004403	288	4	77.33	1.06	-6.18889	3.46e-81	2.65e-79	| Culex pipiens lipase (11619 nt)
CpipJ_CPIJ019219	1728	23	463.99	6.07	-6.25625	0	0	| Culex pipiens conserved hypothetical protein (25201 nt)
CpipJ_CPIJ011320	79	1	21.21	0.26	-6.35009	3.48e-23	1.23e-21	| Culex pipiens Ufm1-conjugating enzyme 1 (638 nt)
CpipJ_CPIJ002799	731	9	196.28	2.38	-6.36581	6.93e-206	8.87e-204	| Culex pipiens conserved hypothetical protein (905 nt)
CpipJ_CPIJ004287	4874	55	1308.73	14.52	-6.49398	0	0	| Culex pipiens conserved hypothetical protein (1046 nt)
CpipJ_CPIJ018749	2030	22	545.08	5.81	-6.55179	0	0	| Culex pipiens hypothetical protein (7101 nt)
CpipJ_CPIJ002801	279	2	74.91	0.53	-7.14302	9.83e-82	7.59e-80	| Culex pipiens larval/pupal cuticle protein H1C (1296 nt)
CpipJ_CPIJ005984	1129	7	303.15	1.85	-7.35636	0	0	| Culex pipiens conserved hypothetical protein (14651 nt)
CpipJ_CPIJ014156	192	1	51.55	0.26	-7.63132	3.07e-57	1.86e-55	| Culex pipiens conserved hypothetical protein (13126 nt)
CpipJ_CPIJ019306	13	0	3.49	0.01	-8.44708	0.000108469	0.000702752	| Culex pipiens conserved hypothetical protein (24492 nt)
CpipJ_CPIJ013798	13	0	3.49	0.01	-8.44708	0.000108469	0.000702334	| Culex pipiens conserved hypothetical protein (6801 nt)
CpipJ_CPIJ000256	14	0	3.76	0.01	-8.55459	5.38e-05	0.00036932	| Culex pipiens peptidyl-alpha-hydroxyglycine alpha-amidating lyase 1 (1583 nt)
CpipJ_CPIJ003267	14	0	3.76	0.01	-8.55459	5.38e-05	0.000369787	| Culex pipiens sodium/Chloride dependent amino acid transporter (5289 nt)
CpipJ_CPIJ000938	14	0	3.76	0.01	-8.55459	5.38e-05	0.000368158	| Culex pipiens techylectin-5B (928 nt)
CpipJ_CPIJ013120	14	0	3.76	0.01	-8.55459	5.38e-05	0.000370021	| Culex pipiens conserved hypothetical protein (1957 nt)
CpipJ_CPIJ000306	14	0	3.76	0.01	-8.55459	5.38e-05	0.000369554	| Culex pipiens conserved hypothetical protein (7394 nt)
CpipJ_CPIJ002415	14	0	3.76	0.01	-8.55459	5.38e-05	0.000369087	| Culex pipiens piwi (2715 nt)
CpipJ_CPIJ002551	14	0	3.76	0.01	-8.55459	5.38e-05	0.000368855	| Culex pipiens conserved hypothetical protein (1994 nt)
CpipJ_CPIJ016943	14	0	3.76	0.01	-8.55459	5.38e-05	0.000368622	| Culex pipiens conserved hypothetical protein (3018 nt)
CpipJ_CPIJ005999	14	0	3.76	0.01	-8.55459	5.38e-05	0.00036839	| Culex pipiens conserved hypothetical protein (4361 nt)
CpipJ_CPIJ006318	15	0	4.03	0.01	-8.65464	2.67e-05	0.00019401	| Culex pipiens proton-coupled amino acid transporter 1 (1627 nt)
CpipJ_CPIJ020173	15	0	4.03	0.01	-8.65464	2.67e-05	0.00019388	| Culex pipiens defective proboscis extension response (10207 nt)
CpipJ_CPIJ005311	15	0	4.03	0.01	-8.65464	2.67e-05	0.00019375	| Culex pipiens hypothetical protein (378 nt)
CpipJ_CPIJ002703	15	0	4.03	0.01	-8.65464	2.67e-05	0.000193621	| Culex pipiens amidase (12590 nt)
CpipJ_CPIJ010342	15	0	4.03	0.01	-8.65464	2.67e-05	0.000193492	| Culex pipiens conserved hypothetical protein (1334 nt)
CpipJ_CPIJ000584	16	0	4.3	0.01	-8.74819	1.32e-05	0.000101057	| Culex pipiens conserved hypothetical protein (1985 nt)
CpipJ_CPIJ013251	16	0	4.3	0.01	-8.74819	1.32e-05	0.000101556	| Culex pipiens conserved hypothetical protein (8945 nt)
CpipJ_CPIJ005138	16	0	4.3	0.01	-8.74819	1.32e-05	0.000101628	| Culex pipiens chaperonin (4258 nt)
CpipJ_CPIJ003476	16	0	4.3	0.01	-8.74819	1.32e-05	0.000101484	| Culex pipiens cuticle protein (747 nt)
CpipJ_CPIJ015252	16	0	4.3	0.01	-8.74819	1.32e-05	0.000101413	| Culex pipiens zinc carboxypeptidase (1418 nt)
CpipJ_CPIJ017343	16	0	4.3	0.01	-8.74819	1.32e-05	0.000101341	| Culex pipiens reversion-inducing cysteine-rich protein with Kazal motifs (7444 nt)
CpipJ_CPIJ016145	16	0	4.3	0.01	-8.74819	1.32e-05	0.00010127	| Culex pipiens predicted protein (2718 nt)
CpipJ_CPIJ015734	16	0	4.3	0.01	-8.74819	1.32e-05	0.000101199	| Culex pipiens conserved hypothetical protein (468 nt)
CpipJ_CPIJ000885	16	0	4.3	0.01	-8.74819	1.32e-05	0.000101128	| Culex pipiens conserved hypothetical protein (8317 nt)
CpipJ_CPIJ002000	16	0	4.3	0.01	-8.74819	1.32e-05	0.000100986	| Culex pipiens conserved hypothetical protein (2506 nt)
CpipJ_CPIJ003962	16	0	4.3	0.01	-8.74819	1.32e-05	0.000100915	| Culex pipiens conserved hypothetical protein (7217 nt)
CpipJ_CPIJ016911	17	0	4.56	0.01	-8.83289	6.55e-06	5.29e-05	| Culex pipiens beta-hexosaminidase beta chain (1853 nt)
CpipJ_CPIJ007012	17	0	4.56	0.01	-8.83289	6.55e-06	5.28e-05	| Culex pipiens mitochondrial 28S ribosomal protein S22 (1178 nt)
CpipJ_CPIJ005981	17	0	4.56	0.01	-8.83289	6.55e-06	5.28e-05	| Culex pipiens ATP-dependent RNA helicase DOB1 (3200 nt)
CpipJ_CPIJ004878	17	0	4.56	0.01	-8.83289	6.55e-06	5.27e-05	| Culex pipiens conserved hypothetical protein (5515 nt)
CpipJ_CPIJ007016	18	0	4.83	0.01	-8.91588	3.25e-06	2.74e-05	| Culex pipiens serine protease inhibitor, serpin (1897 nt)
CpipJ_CPIJ017639	18	0	4.83	0.01	-8.91588	3.25e-06	2.75e-05	| Culex pipiens bombesin receptor subtype-3 (12338 nt)
CpipJ_CPIJ005941	18	0	4.83	0.01	-8.91588	3.25e-06	2.74e-05	| Culex pipiens ADP,ATP carrier protein 2 (1442 nt)
CpipJ_CPIJ009347	19	0	5.1	0.01	-8.99435	1.61e-06	1.42e-05	| Culex pipiens zinc finger protein 394 (1194 nt)
CpipJ_CPIJ006392	19	0	5.1	0.01	-8.99435	1.61e-06	1.41e-05	| Culex pipiens fibrinogen and fibronectin (6786 nt)
CpipJ_CPIJ010882	20	0	5.37	0.01	-9.06878	7.99e-07	7.39e-06	| Culex pipiens conserved hypothetical protein (1961 nt)
CpipJ_CPIJ008245	20	0	5.37	0.01	-9.06878	7.99e-07	7.38e-06	| Culex pipiens conserved hypothetical protein (2368 nt)
CpipJ_CPIJ015254	20	0	5.37	0.01	-9.06878	7.99e-07	7.38e-06	| Culex pipiens conserved hypothetical protein (2023 nt)
CpipJ_CPIJ007469	20	0	5.37	0.01	-9.06878	7.99e-07	7.37e-06	| Culex pipiens DC12 (1266 nt)
CpipJ_CPIJ003787	21	0	5.64	0.01	-9.13955	3.96e-07	3.79e-06	| Culex pipiens conserved hypothetical protein (7686 nt)
CpipJ_CPIJ009325	21	0	5.64	0.01	-9.13955	3.96e-07	3.78e-06	| Culex pipiens pupal cuticle protein 78E (610 nt)
CpipJ_CPIJ017962	21	0	5.64	0.01	-9.13955	3.96e-07	3.78e-06	| Culex pipiens conserved hypothetical protein (624 nt)
CpipJ_CPIJ004655	21	0	5.64	0.01	-9.13955	3.96e-07	3.78e-06	| Culex pipiens conserved hypothetical protein (910 nt)
CpipJ_CPIJ014435	1122	2	301.27	0.53	-9.15085	0	0	| Culex pipiens hypothetical protein (557 nt)
CpipJ_CPIJ018602	22	0	5.91	0.01	-9.20701	1.96e-07	1.94e-06	| Culex pipiens estradiol 17-beta-dehydrogenase 12-A (1187 nt)
CpipJ_CPIJ018599	22	0	5.91	0.01	-9.20701	1.96e-07	1.93e-06	| Culex pipiens transient receptor potential channel (20899 nt)
CpipJ_CPIJ004790	22	0	5.91	0.01	-9.20701	1.96e-07	1.93e-06	| Culex pipiens conserved hypothetical protein (4435 nt)
CpipJ_CPIJ006243	22	0	5.91	0.01	-9.20701	1.96e-07	1.93e-06	| Culex pipiens gastrula zinc finger protein XLCGF52.1 (1709 nt)
CpipJ_CPIJ000854	23	0	6.18	0.01	-9.27146	9.74e-08	1e-06	| Culex pipiens conserved hypothetical protein (1477 nt)
CpipJ_CPIJ005888	23	0	6.18	0.01	-9.27146	9.74e-08	1e-06	| Culex pipiens conserved hypothetical protein (5326 nt)
CpipJ_CPIJ012095	27	0	7.25	0.01	-9.50184	5.88e-09	6.88e-08	| Culex pipiens mitochondrial carrier protein (7048 nt)
CpipJ_CPIJ003473	28	0	7.52	0.01	-9.55459	2.92e-09	3.51e-08	| Culex pipiens cuticle protein (507 nt)
CpipJ_CPIJ013657	28	0	7.52	0.01	-9.55459	2.92e-09	3.51e-08	| Culex pipiens conserved hypothetical protein (2875 nt)
CpipJ_CPIJ012165	29	0	7.79	0.01	-9.60548	1.45e-09	1.8e-08	| Culex pipiens conserved hypothetical protein (1373 nt)
CpipJ_CPIJ005644	29	0	7.79	0.01	-9.60548	1.45e-09	1.8e-08	| Culex pipiens lethal(2)essential for life (787 nt)
CpipJ_CPIJ013477	30	0	8.06	0.01	-9.65464	7.17e-10	9.14e-09	| Culex pipiens beta-hexosaminidase (4956 nt)
CpipJ_CPIJ018309	30	0	8.06	0.01	-9.65464	7.17e-10	9.13e-09	| Culex pipiens tyrosine-protein kinase (46856 nt)
CpipJ_CPIJ013564	30	0	8.06	0.01	-9.65464	7.17e-10	9.12e-09	| Culex pipiens conserved hypothetical protein (5103 nt)
CpipJ_CPIJ018475	31	0	8.32	0.01	-9.70044	3.55e-10	4.61e-09	| Culex pipiens synaptobrevin (14906 nt)
CpipJ_CPIJ014252	32	0	8.59	0.01	-9.74651	1.76e-10	2.35e-09	| Culex pipiens conserved hypothetical protein (10584 nt)
CpipJ_CPIJ008368	32	0	8.59	0.01	-9.74651	1.76e-10	2.35e-09	| Culex pipiens 39S ribosomal protein L44 (1049 nt)
CpipJ_CPIJ014059	36	0	9.67	0.01	-9.91737	1.06e-11	1.58e-10	| Culex pipiens NADP-dependent leukotriene B4 12-hydroxydehydrogenase (1060 nt)
CpipJ_CPIJ010702	36	0	9.67	0.01	-9.91737	1.06e-11	1.58e-10	| Culex pipiens conserved hypothetical protein (4397 nt)
CpipJ_CPIJ014172	39	0	10.47	0.01	-10.032	1.3e-12	2.11e-11	| Culex pipiens 2-hydroxyacyl-CoA lyase 1 (7758 nt)
CpipJ_CPIJ002853	39	0	10.47	0.01	-10.032	1.3e-12	2.11e-11	| Culex pipiens transmembrane protein 167 (547 nt)
CpipJ_CPIJ016247	40	0	10.74	0.01	-10.0688	6.43e-13	1.11e-11	| Culex pipiens conserved hypothetical protein (3266 nt)
CpipJ_CPIJ018013	40	0	10.74	0.01	-10.0688	6.43e-13	1.11e-11	| Culex pipiens conserved hypothetical protein (7156 nt)
CpipJ_CPIJ017801	41	0	11.01	0.01	-10.1046	3.19e-13	5.93e-12	| Culex pipiens wd-repeat protein (4225 nt)
CpipJ_CPIJ013632	42	0	11.28	0.01	-10.1396	1.58e-13	3.19e-12	| Culex pipiens conserved hypothetical protein (29957 nt)
CpipJ_CPIJ007261	44	0	11.81	0.01	-10.2058	3.89e-14	8.96e-13	| Culex pipiens tRNA methyltransferase (1109 nt)
CpipJ_CPIJ019101	48	0	12.89	0.01	-10.332	2.35e-15	5.96e-14	| Culex pipiens scavenger receptor class B member 1 (623 nt)
CpipJ_CPIJ000060	48	0	12.89	0.01	-10.332	2.35e-15	5.94e-14	| Culex pipiens conserved hypothetical protein (1445 nt)
CpipJ_CPIJ013366	50	0	13.43	0.01	-10.3912	5.78e-16	1.49e-14	| Culex pipiens conserved hypothetical protein (15123 nt)
CpipJ_CPIJ005830	51	0	13.69	0.01	-10.4189	2.86e-16	7.97e-15	| Culex pipiens glutaredoxin (11106 nt)
CpipJ_CPIJ016604	55	0	14.77	0.01	-10.5285	1.73e-17	5.07e-16	| Culex pipiens NMD protein (8615 nt)
CpipJ_CPIJ000755	63	0	16.92	0.01	-10.7245	6.32e-20	2.02e-18	| Culex pipiens conserved hypothetical protein (604 nt)
CpipJ_CPIJ012017	65	0	17.45	0.01	-10.769	1.55e-20	5.06e-19	| Culex pipiens serine protease (3696 nt)
CpipJ_CPIJ017628	66	0	17.72	0.01	-10.7912	7.7e-21	2.53e-19	| Culex pipiens EF-hand domain-containing family member C2 (1882 nt)
CpipJ_CPIJ009316	76	0	20.41	0.01	-10.9951	6.91e-24	2.46e-22	| Culex pipiens hypothetical protein (2459 nt)
CpipJ_CPIJ010307	81	0	21.75	0.01	-11.0868	2.07e-25	7.56e-24	| Culex pipiens conserved hypothetical protein (1497 nt)
CpipJ_CPIJ019282	94	0	25.24	0.01	-11.3015	2.26e-29	9.4e-28	| Culex pipiens NudC domain containing 1 (1770 nt)
CpipJ_CPIJ002619	100	0	26.85	0.01	-11.3907	3.36e-31	1.43e-29	| Culex pipiens chemosensory protein 1 (378 nt)
CpipJ_CPIJ001260	108	0	29	0.01	-11.5018	1.23e-33	5.45e-32	| Culex pipiens fibrinogen and fibronectin (1581 nt)
CpipJ_CPIJ012507	117	0	31.42	0.01	-11.6175	2.22e-36	1.04e-34	| Culex pipiens conserved hypothetical protein (1026 nt)
CpipJ_CPIJ012121	171	0	45.92	0.01	-12.1649	7.83e-53	4.53e-51	| Culex pipiens conserved hypothetical protein (778 nt)
CpipJ_CPIJ018328	196	0	52.63	0.01	-12.3617	1.89e-60	1.17e-58	| Culex pipiens hyaluronidase (17588 nt)
CpipJ_CPIJ017154	225	0	60.42	0.01	-12.5608	2.75e-69	1.87e-67	| Culex pipiens ankyrin3 (15230 nt)
CpipJ_CPIJ013260	321	0	86.19	0.01	-13.0733	1.55e-98	1.3e-96	| Culex pipiens microtubule-associated protein tau (27008 nt)
CpipJ_CPIJ011944	794	0	213.2	0.01	-14.3799	1.17e-242	1.61e-240	| Culex pipiens hypothetical protein (511 nt)
CpipJ_CPIJ018250	1134	0	304.49	0.01	-14.8941	0	0	| Culex pipiens hypothetical protein (579 nt)
